# Supplementary material for: Integrated lipidomic and transcriptomic analysis reveals diacylglycerol accumulation in olive of Longnan (China)
Source: PeerJ. 2023 Aug 11;11:e15724. doi: 10.7717/peerj.15724 (PMC10424668; doi:10.7717/peerj.15724)
Supplement: Supplemental Information 5 [file peerj-11-15724-s005.xlsx]

## Sheet: Sheet1
Table S1. The primers used in this study.
Gene_id	Name	Sequence-F (5'-3')	Sequence-R(5'-3')
LOC111410777	aCCA	CCTGAGAGGAAACGGAAC	AGCCCATTGAAGTAAACG
LOC111409862	GPAT3	TTGTCGCCTCATTTCTACC	CCCCATTACTTTTAAGTCCTT
LOC111385439	NPC5	GACGATGATGGGTGGTTT	CTATTGTCTTGATGGGGCT
LOC111374611	DPP1	ACAAAGCGCGATGCATG	CGACAAAGTTTCGGGACAA
LOC111393798	FAD2	GGGTAGGCAGAGGGAACT	TGTAAGGCTTTTGTCAGTTCA
LOC111383725	DGAT1	GAAGCACAAACAAAACAGAGATGAG	TGGTGGTGGCTGGGACAAT
LOC111402128	SAD	AAGGAACTAAGGGAGACG	GCCGAGAATAGGCGATG
LOC111394763	DGK7	GAGATGAAAGTGGACAGTTGG	CATGCAGTGAGTGAGGTAGC
