# Supplementary material for: Integrated lipidomic and transcriptomic analysis reveals diacylglycerol accumulation in olive of Longnan (China)
Source: PeerJ. 2023 Aug 11;11:e15724. doi: 10.7717/peerj.15724 (PMC10424668; doi:10.7717/peerj.15724)
Supplement: Supplemental Information 6 [file peerj-11-15724-s006.xlsx]

## Sheet: Sheet1
Table S2. Abbreviation list of lipids and genes used in this study.
Abbreviation	Full name
PA	phosphatidic acid
PC	phosphatidylcholine
ChE	Cholesterol Ester
GM1	Gangliosides
SM	sphingomyelin
LPI	lysophosphatidylinositol
LPC	Lysophosphatidylcholine
LPA	Lysophosphatidic acid
TAG	Triacylglycerol
DAG	Diacylglycerol
DGDG	Digalactosyldiacylglycerol
FFA	Free fatty acid
G3P	glycerol-3-phosphate
HK	hexokinase
pfkA	6-phosphofructokinase
ALDO	fructose-bisphosphate aldolase
GAPDH	glyceraldehyde-3-phosphate dehydrogenase
gpml	2,3-bisphosphoglycerate-independent phosphoglycerate mutase
DLAT	pyruvate dehydrogenase E2 component
IDH1	isocitrate dehydrogenase (NADP (+))
OGDH	2-oxoglutarate dehydrogenase E1 component
DLST	2-oxoglutarate dehydrogenase E2 component
accA	acetyl-CoA carboxylase
FATB	fatty acyl-ACP thioesterase B
SAD	stearoyl-[acyl-carrier-protein] 9-desaturase
GPAT	glycerol-3-phosphate acyltransferase
AGPAT	lysophosphatidate acyltransferase
DPP1	phosphatidate phosphatase
DGK	diacylglycerol kinase (ATP)
DGAT	diacylglycerol O-acyltransferase
FAD2	omega-6 fatty acid desaturase
NPC	phospholipase C
LCAT	phospholipase A1
PDAT	phospholipid: diacylglycerol acyltransferase
LPAT	acyl phosphate: glycerol-3-phosphate acyltransferase
