# Supplementary material for: Integrated lipidomic and transcriptomic analysis reveals diacylglycerol accumulation in olive of Longnan (China)
Source: PeerJ. 2023 Aug 11;11:e15724. doi: 10.7717/peerj.15724 (PMC10424668; doi:10.7717/peerj.15724)
Supplement: Supplemental Information 7 [file peerj-11-15724-s007.xlsx]

## Sheet: Sheet1
Table S3. Olive oil content
Varieties	Picking time	Fruit weight(g)	Oil yield (% wet weight)	Mean	SD	SE
CG	2020-10-20	1.0462	6.18332	6.21639	0.0691621	0.0282353
		1.0935	6.32202
		1.0778	6.26051
	2020-10-30	1.0595	6.23294
		1.0189	6.13289
		1.0411	6.16666
QJ	2020-10-20	1.0796	14.2418	14.0315	0.196585	0.0802557
		1.0206	13.8124
		1.0476	13.9232
	2020-10-30	1.0696	14.183
		1.0716	14.1956
		1.0461	13.8331
