# Supplementary material for: Integrated lipidomic and transcriptomic analysis reveals diacylglycerol accumulation in olive of Longnan (China)
Source: PeerJ. 2023 Aug 11;11:e15724. doi: 10.7717/peerj.15724 (PMC10424668; doi:10.7717/peerj.15724)
Supplement: Supplemental Information 8 [file peerj-11-15724-s008.xlsx]

## Sheet: Sheet1
Table S4. Fatty acid composition and relative content
Varieties	Picking time	Palmitic acid	Palmitic oleic acid	Heptadenoic acid	Stearic acid	Oleic acid	linoleic acid	linolenic acid	Arachidic acid	Arachidonic acid	Saturated fatty acid			Monounsaturated fatty acid			Polyunsaturated fatty acid
		C16:0	C16:1	C17:1	C18:0	C18:1	C18:2	C18:3	C20:0	C20:1	SFA	SD(SFA)	SE(SFA)	MUFA	SD(MUFA)	SE(SFA)	PUFA	SD(SFA)	SE(SFA)
CG	2020-10-20	18.99	1.42	1.28	2.33	50.42	18.93	1.71	0.44	0.23	21.76	0.351667	0.143568	53.35	0.352046	0.143722	20.64	0.248247	0.101346
		18.72	1.26	1.18	2.01	49.88	18.57	1.57	0.31	0.22	21.04			52.54			20.14
		18.88	1.36	1.21	2.17	50.17	18.62	1.61	0.35	0.2	21.4			52.94			20.23
	2020-10-30	18.97	1.35	1.25	2.32	50.33	18.88	1.67	0.43	0.25	21.72			53.18			20.55
		18.89	1.38	1.24	2.22	50.24	18.68	1.62	0.36	0.22	21.47			53.08			20.3
		19.18	1.55	1.3	2.41	50.48	19.02	1.74	0.47	0.23	22.06			53.56			20.76
	Average	18.9383	1.38667	1.24333	2.24333	50.2533	18.7833	1.65333	0.393333	0.225	21.575			53.1083			20.4367
QJ	2020-10-20	13.28	0.98	0.81	3.05	71.19	6.61	0.93	0.58	-	16.91	0.263413	0.107538	72.98	0.286473	0.116952	7.54	0.184761	0.0754284
		13.32	1.22	0.86	3.13	71.24	6.68	0.99	0.61	-	17.06			73.32			7.67
		13.24	0.9	0.68	2.95	71.11	6.51	0.84	0.46	-	16.65			72.69			7.35
	2020-10-30	13.27	0.94	0.78	3.03	71.14	6.59	0.91	0.51	-	16.81			72.86			7.5
		13.26	0.92	0.76	3.01	71.12	6.57	0.87	0.49	-	16.76			72.8			7.44
		13.17	0.9	0.69	2.71	70.88	6.32	0.81	0.41	-	16.29			72.47			7.13
	Average	13.2567	0.976667	0.763333	2.98	71.1133	6.54667	0.891667	0.51	0	16.7467			72.8533			7.43833
