# Supplementary material for: Integrated lipidomic and transcriptomic analysis reveals diacylglycerol accumulation in olive of Longnan (China)
Source: PeerJ. 2023 Aug 11;11:e15724. doi: 10.7717/peerj.15724 (PMC10424668; doi:10.7717/peerj.15724)
Supplement: Supplemental Information 9 [file peerj-11-15724-s009.xlsx]

## Sheet: Sheet1
Table S5. lipid Concentration result
Catgories	Abbreviation	number	Lipid name	class	CG-1	CG-2	CG-3	CG-4	CG-5	CG-6	QJ-1	QJ-2	QJ-3	QJ-4	QJ-5	QJ-6	Pvalue	Ratio	Mean_CG	Mean_QJ	Sd_CG	Sd_QJ
Glycerophospholipids	GP	30	Cardiolipin	CL	11.7964	11.0515	13.1387	12.4801	16.328	14.4892	7.81962	5.93335	6.77386	6.66993	5.88032	8.45701	3.48033e-05	1.90889	13.214	6.92235	1.92631	1.03053
	GP	2	lysophosphatidic acid	LPA	3.03054	3.97972	3.3641	6.80222	5.78343	6.53016	1.54379	1.99827	3.57002	2.0438	3.04476	3.42703	0.0125319	1.88705	4.91503	2.60461	1.65866	0.849659
	GP	3	lysophosphatidylcholine	LPC	3.09853	1.73625	2.14455	2.552	2.31695	1.6228	1.36109	1.06105	1.26666	1.20741	0.897943	1.40999	0.0012777	1.8699	2.24518	1.20069	0.544789	0.1924
	GP	3	lysophosphatidylglycerol	LPG	46.1829	39.8854	41.3956	48.2165	46.659	39.3084	39.7775	34.5499	39.8086	30.5067	38.9069	40.6565	0.0204472	1.167	43.608	37.3677	3.85787	3.9991
	GP	1	lysophosphatidylinositol	LPI	2.54402	1.16412	1.77766	2.21175	2.1687	3.14767	2.31841	2.21543	3.35427	2.01659	1.92158	3.46823	0.354507	0.850888	2.16899	2.54908	0.672783	0.683372
	GP	55	phosphatidic acid	PA	1035.13	1050	1000.06	2190.37	1630.15	2260.94	1446.83	1434.97	1732.22	1290.05	2147.62	2321.8	0.511712	0.883662	1527.78	1728.91	589.319	420.811
	GP	39	phosphatidylcholine	PC	442.797	424.789	433.305	490.429	484.845	372.103	382.237	328.144	374.725	306.776	327.552	368.377	0.00159645	1.26844	441.378	347.968	43.4437	31.0268
	GP	40	phosphatidylethanolamine	PE	31079.2	3988.13	2516.8	4081.07	40254.9	9493.71	11223.5	12793.9	10290.5	13151.8	14477.7	11172.3	0.657186	1.25037	15235.6	12184.9	16264.4	1555.72
	GP	78	phosphatidylglycerol	PG	188.437	150.291	157.43	191.259	180.74	134.015	111.277	91.1485	120.375	89.1759	112.299	146.995	0.00157401	1.49295	167.029	111.878	23.219	21.2182
	GP	29	phosphatidylinositol	PI	1706.68	1553.91	1721.19	1878.86	2031.69	1943.23	1156.85	1068.4	1299.66	980.602	1061.78	1282.57	2.1813e-05	1.58187	1805.93	1141.64	176.456	128.636
	GP	7	phosphatidylinositol	PIP	15.5005	26.6864	16.5326	20.4608	27.7132	23.1745	27.7307	24.5765	24.2357	23.6626	25.7018	26.236	0.120681	0.854905	21.678	25.3572	5.09637	1.50092
	GP	1	phosphatidylinositol	PIP2	1.39462	1.43939	1.54864	1.28173	0.713101	2.48448	5.21916	2.45706	5.19621	3.78334	5.18063	5.27606	0.000185802	0.32686	1.477	4.51875	0.574461	1.16211
	GP	1	phosphatidylinositol	PIP3	1.48125	1.66779	1.64322	1.26168	0.868896	2.98519	5.99247	3.45989	7.04246	4.45883	6.67982	7.42585	0.000139134	0.282608	1.65134	5.84322	0.717282	1.56601
	GP	4	phosphatidylserine	PS	1554.78	0	489.738	397.433	1021.44	306.485	655.629	807.2	888.66	1172	1728.87	1010.21	0.164512	0.601969	628.313	1043.76	562.806	378.844
Sphingolipids	SP	71	Ceramides	Cer	15.2345	12.6062	13.9677	14.7051	15.4587	16.2232	13.6314	12.5232	13.9515	13.699	12.4035	14.1461	0.0550508	1.09758	14.6992	13.3924	1.27292	0.743667
	SP	5	Simple Glc series	CerG2GNAc1	44.9475	21.5477	21.8993	17.2722	20.9167	19.0417	17.2036	9.88111	40.822	24.6977	17.2812	44.0003	0.848823	0.946319	24.2709	25.6477	10.2775	13.841
	SP	1	Simple Glc series	CerG3GNAc1	0.00215055	0.00197295	0.0037393	0.00526207	0.00509248	0.00371374	0.0162795	0.0119884	0.00696617	0.0100413	0.00913598	0.00665573	0.00197787	0.359131	0.00365518	0.0101779	0.00139659	0.00358701
	SP	15	Ceramides phosphate	CerP	38.2957	43.6654	40.7492	84.4635	47.5842	57.0034	53.8958	66.5717	70.3507	57.7735	82.8627	90.353	0.0714102	0.739108	51.9602	70.3012	17.2178	14.1411
	SP	1	Gangliosides	GM1	1.30464	1.28446	1.20869	1.35987	1.85184	1.62431	1.09771	1.01023	1.32896	1.0069	1.17096	1.9245	0.320302	1.14518	1.43897	1.25654	0.247391	0.348411
	SP	1	Gangliosides	GM2	0.30122	0.296286	0.292445	0.284302	0.418175	0.383132	0.255425	0.25878	0.312513	0.238925	0.292049	0.365758	0.191901	1.14628	0.32926	0.287242	0.0566711	0.0468686
	SP	3	Gangliosides	GM3	15.2051	3.91235	2.90186	2.8562	10.1589	6.02561	18.1998	20.827	17.6606	27.9785	23.4746	26.693	0.000163799	0.304524	6.84334	22.4723	4.93161	4.31857
	SP	3	sphingomyelin	SM	1.18843	2.10818	2.38046	3.02582	2.56481	2.39928	1.48358	2.28147	1.5608	1.15653	1.13478	1.31764	0.0269364	1.52963	2.27783	1.48913	0.613629	0.423924
	SP	19	Sulfatide	ST	47.7234	33.8976	29.4633	44.7241	42.33	39.6242	22.5527	18.8826	31.7381	27.2689	28.8091	45.0728	0.046144	1.36391	39.6271	29.054	6.85516	9.08599
Glycerolipids	GL	154	diglyceride	DG	14542.5	14229.5	15297	15461.4	12296.9	12025.2	9567.05	8320.67	9809.76	7749	8144.32	9275.76	2.27994e-05	1.58612	13975.4	8811.09	1480.62	848.275
	GL	7	monoglyceride	MG	198.528	197.375	204.604	218.371	169.433	170.675	81.3092	72.3368	87.5626	62.7117	66.2375	70.3052	8.83904e-08	2.63129	193.164	73.4105	19.3993	9.37425
	GL	619	triglyceride	TG	13110.9	12354	11049.1	16811.4	15540.9	12139.3	23915.9	17374.4	17819.4	16120	16401.2	17201.3	0.0109622	0.744317	13500.9	18138.7	2211.52	2899.47
Serol lipids	ST	11	zymosterol	ZyE	10124.4	7710.49	11404.6	11593.5	12311.7	19028.3	14371.6	11827.1	17490.5	11322.3	13162.5	18599.5	0.245523	0.831741	12028.8	14462.2	3792.79	2992.94
	ST	9	Cholesterol Ester	ChE	38565.3	30124.5	30840.7	26613.8	36264	53106.3	27541.4	34393	36869.4	30278.6	32493.1	57306.6	0.925255	0.984615	35919.1	36480.4	9470.77	10700.5
	ST	4	Stigmasterol ester	StE	1117.04	220.081	164.176	212.234	1902.2	304.54	562.429	770.953	407.032	521.488	438.304	507.909	0.695354	1.22199	653.379	534.686	709.635	128.894
Saccharolipids	SL	33	Digalactosyldiacylglycerol	DGDG	125938	17255	12385.2	16026.5	127003	23015.8	29075.4	43640.2	36855.9	34765.8	37749	35935.9	0.473193	1.47519	53604	36337	56546.7	4710.85
	SL	1	Digalactosylmonoacylglycerol	DGMG	0.64123	0.525718	0.319242	0.421699	0.564664	0.741656	0.737049	0.653015	0.849796	0.641758	0.699538	0.837626	0.0189376	0.727397	0.535701	0.736463	0.151224	0.0898608
	SL	80	Monogalactosyldiacylglycerol	MGDG	35050.6	5074.41	2643.24	3589.11	26767.9	5304.86	11395	14152.4	11792.7	15018.7	14918.5	11478.1	0.992725	0.99587	13071.7	13125.9	14096.9	1751.47
	SL	5	Monogalactosylmonoacylglycerol	MGMG	5.99235	2.69419	3.19972	4.543	5.68075	4.68105	12.1422	12.4982	15.281	15.3429	13.1084	25.2045	0.00031363	0.286299	4.46518	15.5962	1.31151	4.90306
	SL	39	Sulfoquinovosyldiacylglycerol	SQDG	1161.78	196.645	117.268	156.11	1072.18	188.074	379.292	434.947	301.196	390.306	348.378	271.012	0.54294	1.36089	482.01	354.189	493.451	60.3602
	SL	13	Sulfoquinovosylmonoacylglycerol	SQMG	11.7695	11.9162	12.3336	13.9822	17.4194	18.0843	41.3164	36.86	40.0082	33.2148	33.6026	39.3796	1.61034e-07	0.38107	14.2509	37.3969	2.83165	3.41429
Prenol lipids	PL	3	Coenzyme	Co	1606.86	296.196	228.747	284.43	2352.84	405.537	770.237	818.155	551.817	786.464	701.209	480.381	0.642469	1.25956	862.434	684.71	898.944	137.956
Fatty Acyls	FA	17	wax exters	WE	5573.77	1017.21	514.08	669.805	5541.56	933.351	2234.69	2654.97	2204.83	2760.77	2645.15	1951.38	0.97426	0.986022	2374.96	2408.63	2471.92	322.953
	FA	1	Acyl Carnitine	AcCa	0.293073	0.143743	0.269925	0.252039	0.202059	0.280075	0.474312	0.522878	0.946142	0.628327	0.638956	0.878793	0.000286672	0.352353	0.240152	0.681568	0.0568649	0.190623
