# Supplementary material for: Integrated lipidomic and transcriptomic analysis reveals diacylglycerol accumulation in olive of Longnan (China)
Source: PeerJ. 2023 Aug 11;11:e15724. doi: 10.7717/peerj.15724 (PMC10424668; doi:10.7717/peerj.15724)
Supplement: Supplemental Information 10 [file peerj-11-15724-s010.xlsx]

## Sheet: Sheet1
Table S6. LipidClass result
LipidIon	LipidGroup	Ion mode	Class	FattyAcid	IonFormula	CalMz	RT-(min)	QCRSD	Fold Change	P-value	VIP	CG-1	CG-2	CG-3	CG-4	CG-5	CG-6	QJ-1	QJ-2	QJ-3	QJ-4	QJ-5	QJ-6	QC1	QC2	QC3
TG(16:0_16:1_18:1)+NH4	TG(50:2)+NH4	POS	TG	(16:0_16:1_18:1)	C53 H102 O6 N1	848.77	20.5301	0.0144148	0.798733	0.00862298	1.12991	310.948	312.155	305.109	386.794	366.26	291.382	495.518	395.04	423.047	361.455	367.994	426.669	419.948	415.699	427.673
TG(16:0_18:1_18:1)+NH4	TG(52:2)+NH4	POS	TG	(16:0_18:1_18:1)	C55 H106 O6 N1	876.801	21.704	0.0678939	1.70147	0.00325801	1.44043	337.389	226.434	234.651	419.04	368.672	265.421	210.103	165.29	194.895	162.871	160.917	194.161	674.099	591.336	615.442
TG(16:0_18:1_18:1)+NH4	TG(52:2)+NH4	POS	TG	(16:0_18:1_18:1)	C55 H106 O6 N1	876.801	22.1345	0.00986444	0.403453	2.09586e-05	2.65786	276.235	217.441	249.142	354.719	141.566	274.177	801.789	527.992	652.167	573.183	553.94	641.755	349.392	346.875	353.702
TG(16:0_18:1_18:2)+NH4	TG(52:3)+NH4	POS	TG	(16:0_18:1_18:2)	C55 H104 O6 N1	874.786	21.559	0.0297947	0.630157	0.000774953	1.2321	132.257	217.075	143.902	154.586	157.187	111.423	205.804	221.078	267.587	283.683	246.056	230.08	179.269	190.281	184.93
TG(16:1_18:1_18:3)+NH4	TG(52:5)+NH4	POS	TG	(16:1_18:1_18:3)	C55 H100 O6 N1	870.755	18.751	0.0286559	1.3905	0.00841262	1.04226	215.855	255.692	244.177	268.23	314.89	249.102	209.136	246.19	181.44	182.509	114.664	179.292	339.918	321.433	334.579
TG(16:1_18:2_18:3)+NH4	TG(52:6)+NH4	POS	TG	(16:1_18:2_18:3)	C55 H98 O6 N1	868.739	17.5891	0.0226248	2.75947	6.84113e-06	1.22851	120.069	106.561	106.846	157.617	142.107	109.542	58.3916	47.4955	45.666	36.5209	39.1259	41.9609	77.8859	77.4159	80.7068
TG(18:1_17:1_18:1)+NH4	TG(53:3)+NH4	POS	TG	(18:1_17:1_18:1)	C56 H106 O6 N1	888.801	21.1677	0.00410763	0.286522	1.70244e-08	2.2772	91.0577	100.565	85.8087	131.438	121.392	89.6616	419.885	376.239	363.709	338.919	330.561	334.3	264.316	264.47	262.521
TG(18:1_18:1_18:1)+NH4	TG(54:3)+NH4	POS	TG	(18:1_18:1_18:1)	C57 H108 O6 N1	902.817	21.5006	0.0375731	0.52218	0.000456983	2.08868	234.245	251.151	223.893	355.549	297.94	233.06	689.557	526.723	496.272	412.266	399.613	531.677	407.763	421.498	439.449
TG(18:1_18:1_18:1)+NH4	TG(54:3)+NH4	POS	TG	(18:1_18:1_18:1)	C57 H108 O6 N1	902.817	21.7702	0.0409684	0.504264	0.00750457	2.96078	578.343	605.349	495.942	706.845	633.383	488.569	1814.15	1088.36	1303.06	1030.6	540.569	1180.79	824.563	824.473	884.442
TG(18:1_18:1_18:1)+NH4	TG(54:3)+NH4	POS	TG	(18:1_18:1_18:1)	C57 H108 O6 N1	902.817	22.0623	0.0485041	0.253785	2.57287e-06	3.84031	250.467	241.887	212.497	310.443	272.587	240.178	1380.61	887.333	1008	952.879	894.114	898.139	402.116	425.133	443.09
TG(18:1_18:1_18:2)+NH4	TG(54:4)+NH4	POS	TG	(18:1_18:1_18:2)	C57 H106 O6 N1	900.801	20.8019	0.0747329	0.55617	0.0219864	2.95574	521.607	904.216	256.202	1128.77	1035.44	804.013	2049.7	655.407	1552.88	1300.26	1328.17	1474.78	864.892	868.126	983.693
TG(18:1_18:1_18:3)+NH4	TG(54:5)+NH4	POS	TG	(18:1_18:1_18:3)	C57 H104 O6 N1	898.786	20.6526	0.028709	0.50887	0.00272462	1.21928	108.901	96.2672	88.4347	111.871	104.938	107.14	83.4732	228.072	251.076	228.627	227.838	194.487	116.697	116.641	122.568
TG(18:1_18:1_21:0)+NH4	TG(57:2)+NH4	POS	TG	(18:1_18:1_21:0)	C60 H116 O6 N1	946.88	23.3856	0.00329502	0.509877	3.44122e-05	1.09394	67.7733	54.8963	58.5911	83.588	77.1204	59.59	151.119	137.185	141.658	98.6573	118.719	140.221	99.6336	99.6929	100.231
TG(18:1_18:1_22:0)+NH4	TG(58:2)+NH4	POS	TG	(18:1_18:1_22:0)	C61 H118 O6 N1	960.895	23.6395	0.0123504	0.333075	1.61219e-07	2.41487	143.421	126.434	128.003	186.519	168.784	129.996	508.063	440.217	471.348	360.519	414.647	456.729	295.205	294.917	301.413
TG(18:1_18:1_23:0)+NH4	TG(59:2)+NH4	POS	TG	(18:1_18:1_23:0)	C62 H120 O6 N1	974.911	23.8813	0.00246298	0.406876	6.73395e-07	1.48672	77.7151	65.8594	66.8202	101.015	90.55	66.8938	206.074	194.75	215.011	157.726	178.762	200	128.769	128.81	129.339
TG(18:1_18:1_24:0)+NH4	TG(60:2)+NH4	POS	TG	(18:1_18:1_24:0)	C63 H122 O6 N1	988.927	24.1061	0.0213983	0.340008	1.43552e-08	1.97426	98.3266	87.4411	85.0323	126.906	118.924	89.8663	313.248	293.859	322.334	259.913	282.806	311.611	182.673	180.293	187.97
TG(18:1_18:3_18:3)+NH4	TG(54:7)+NH4	POS	TG	(18:1_18:3_18:3)	C57 H100 O6 N1	894.755	17.862	0.156192	2.24483	0.0129199	1.06818	85.6705	259.987	183.287	136.131	123.978	96.5972	91.7957	71.3939	62.1354	52.8031	55.0936	61.3078	111.388	143.375	151.335
TG(20:0_18:1_18:1)+NH4	TG(56:2)+NH4	POS	TG	(20:0_18:1_18:1)	C59 H114 O6 N1	932.864	23.5572	0.0280176	0.219949	0.00552548	1.35048	23.4143	26.0084	22.8694	46.5865	37.4609	25.5529	249.249	88.632	32.9024	159.547	170.333	126.312	83.5154	84.4267	88.0358
TG(20:0_18:1_18:1)+NH4	TG(56:2)+NH4	POS	TG	(20:0_18:1_18:1)	C59 H114 O6 N1	932.864	23.0889	0.0293203	0.417551	1.75464e-06	2.82181	289.529	258.037	252.491	368.445	338.692	253.044	795.717	749.895	741.93	557.514	635.374	735.189	521.848	514.035	543.812
TG(20:0_18:1_18:3)+NH4	TG(56:4)+NH4	POS	TG	(20:0_18:1_18:3)	C59 H110 O6 N1	928.833	21.9218	0.0296249	3.48136	2.0223e-06	1.19847	98.0063	102.024	94.7096	129.402	117.736	88.2386	50.8479	28.6195	30.1518	21.7872	22.3998	27.1911	78.1031	79.2596	82.6627
TG(25:0_18:1_18:1)+NH4	TG(61:2)+NH4	POS	TG	(25:0_18:1_18:1)	C64 H124 O6 N1	1002.94	24.312	0.00748102	0.421449	3.28955e-07	1.11013	45.4906	38.3735	39.7478	59.11	53.816	38.809	107.167	120.577	115.436	92.7357	105.361	112.057	70.8248	70.8717	71.7694
DG(16:0_18:1)+NH4	DG(34:1)+NH4	POS	DG	(16:0_18:1)	C37 H74 O5 N1	612.556	13.1965	0.000594911	1.91654	2.34613e-06	2.86755	901.28	904.143	1018.49	959.44	775.76	772.123	485.055	434.836	542.177	411.285	451.008	457.341	722.664	722.026	721.846
DG(16:0_18:2)+NH4	DG(34:2)+NH4	POS	DG	(16:0_18:2)	C37 H72 O5 N1	610.541	10.0465	0.00469424	8.20129	1.28989e-09	4.21563	1088.48	1008.03	1089.61	1111.3	886.812	889.656	140.985	121.126	137.852	102.492	116.172	121.974	595.145	599.908	600.107
DG(18:0_18:1)+NH4	DG(36:1)+NH4	POS	DG	(18:0_18:1)	C39 H78 O5 N1	640.587	14.3075	0.00415501	0.20985	1.26197e-09	1.85673	42.0001	41.5205	54.4821	52.0691	42.8484	41.5569	227.818	216.914	239.805	183.462	215.058	224.911	121.349	120.466	120.494
DG(18:1_18:1)+NH4	DG(36:2)+NH4	POS	DG	(18:1_18:1)	C39 H76 O5 N1	638.572	13.268	0.00244505	0.764715	0.000806925	3.65976	2681.16	2578.22	2796.31	2734.21	2199.14	2220.79	3661.83	3075.82	3633.9	2938.6	3129.06	3450.34	3695.87	3683.96	3701.68
DG(18:1_18:2)+NH4	DG(36:3)+NH4	POS	DG	(18:1_18:2)	C39 H74 O5 N1	636.556	12.4479	0.00101064	2.50372	1.11773e-07	6.37791	3485.62	3450.58	3818.94	3809.56	3138.03	2984.68	1603.99	1354.83	1505.42	1154.53	1211.14	1432.75	2613.6	2610.7	2615.97
DG(18:1_18:3)+NH4	DG(36:4)+NH4	POS	DG	(18:1_18:3)	C39 H72 O5 N1	634.541	9.40187	0.0041153	5.1175	1.60939e-08	6.25859	2535.19	2454.52	2700.19	2805.21	2138.96	2089.46	557.56	486.745	543.698	405.609	417.122	466.362	1521.57	1532.97	1531.89
DG(18:1_20:5)+H	DG(38:6)+H	POS	DG	(18:1_20:5)	C41 H69 O5	641.514	12.4621	0.00992268	1.62106	8.92933e-05	1.92662	503.292	590.02	620.56	559.738	446.392	467.049	371.848	311.565	365.414	278.137	300.129	338.94	579.182	568.318	576.761
DG(18:3_18:2)+NH4	DG(36:5)+NH4	POS	DG	(18:3_18:2)	C39 H70 O5 N1	632.525	10.9861	0.00194247	5.65741	1.11348e-08	1.94093	250.662	229.936	248.02	259.081	196.03	199.906	47.6184	42.6779	44.2923	34.3544	35.1085	40.5191	123.768	123.599	124.074
DG(27:5e)+NH4	DG(27:5e)+NH4	POS	DG	(27:5e)	C30 H54 O4 N1	492.405	6.70758	0.0254025	0.553286	0.00405399	1.5588	204.081	139.926	227.185	286.272	177.834	120.808	248.316	295.675	321.865	338.682	482.824	402.164	222.715	226.15	233.995
PC(16:0_18:1)+HCOO	PC(34:1)+HCOO	NEG	PC	(16:0_18:1)	C43 H83 O10 N1 P1	804.576	11.1917	0.00442709	1.95837	3.1433e-06	1.01072	107.029	102.545	105.534	123.163	122.969	89.7563	61.8853	53.7982	59.7128	48.258	49.692	59.0709	75.3245	75.887	75.2928
PC(16:1_18:1)+HCOO	PC(34:2)+HCOO	NEG	PC	(16:1_18:1)	C43 H81 O10 N1 P1	802.56	10.4249	0.00253544	9.97224	7.29987e-10	1.08452	67.1636	66.0696	66.9649	67.6797	71.28	52.7706	7.38788	6.69967	6.97492	5.84821	5.49573	6.89552	36.4381	36.6087	36.5861
PC(18:1_18:1)+HCOO	PC(36:2)+HCOO	NEG	PC	(18:1_18:1)	C45 H85 O10 N1 P1	830.592	11.2701	0.000564007	0.541641	6.32675e-07	1.16117	83.5957	77.0679	79.9086	88.4988	91.8861	69.6263	162.633	145.367	164.972	132.192	142.053	158.517	120.635	120.763	120.741
PA(17:0_18:2)-H	PA(35:2)-H	NEG	PA	(17:0_18:2)	C38 H70 O8 N0 P1	685.481	10.1297	0.0595818	5.72423	0.00279013	1.2856	69.4564	71.8564	68.3418	149.641	139.875	219.75	19.6447	20.7577	16.6471	13.3771	27.1076	28.0584	83.2074	74.3703	76.3069
PA(18:1_18:1)-H	PA(36:2)-H	NEG	PA	(18:1_18:1)	C39 H72 O8 N0 P1	699.497	11.4885	0.0603863	0.153149	0.000145013	2.35226	37.9476	42.8697	33.4742	102.592	56.9597	63.0553	355.996	238.848	439.29	198.257	456.154	511.269	93.7759	83.6984	85.8847
PA(19:1_18:1)-H	PA(37:2)-H	NEG	PA	(19:1_18:1)	C40 H74 O8 N0 P1	713.513	10.953	0.0604478	0.393892	0.00164154	2.07374	99.6563	111.966	104.821	227.343	204.97	289.835	320.048	368.454	420.153	325.208	590.282	612.601	273.689	243.845	251.527
PA(19:1_18:3)-H	PA(37:4)-H	NEG	PA	(19:1_18:3)	C40 H70 O8 N0 P1	709.481	9.45648	0.0564137	5.72511	0.00220186	1.07833	50.2051	48.2997	47.824	108.01	96.2669	146.38	13.9437	10.5553	16.56	9.48744	18.8551	17.4065	49.3985	44.497	45.3507
