# Supplementary material for: Integrated lipidomic and transcriptomic analysis reveals diacylglycerol accumulation in olive of Longnan (China)
Source: PeerJ. 2023 Aug 11;11:e15724. doi: 10.7717/peerj.15724 (PMC10424668; doi:10.7717/peerj.15724)
Supplement: Supplemental Information 11 [file peerj-11-15724-s011.xlsx]

## Sheet: Sheet1
Table S7. Quality of sample data and statistics of reads and reference genome comparisons
Sample	Raw reads	Clean reads	Q20(%)	Q30(%)	GC (%)	Total reads	Total mapped	Multiple mapped	Unique mapped	Non-splice reads	Splice reads
CG-1	48 745 512	48 500 362	97.37	92.35	44.09	48 500 362	41 596 760	2 353 562	39 243 198	21 864 944	17 378 254
							0.8577	0.0485	0.8091	0.4508	0.3583
CG-2	44 175 398	43 956 844	97.48	92.55	44.08	43 956 844	37 754 441	21 419 474	35 612 494	19 867 524	15 744 970
							0.8589	0.0487	0.8102	0.452	0.3582
CG-3	42 480 626	42 255 548	97.44	92.51	44.1	42 255 548	36 265 809	2 060 495	34 205 314	19 091 750	15 113 564
							0.8582	0.0488	0.8095	0.4518	0.3577
QJ-1	45 625 878	45 374 684	97.37	92.32	44.06	45 374 684	37 561 195	2 556 363	35 004 832	19 235 964	15 768 868
							0.8278	0.0563	0.7715	0.4239	0.3475
QJ-2	44 240 584	43 995 574	97.44	92.47	44.06	43 995 574	36 431 924	2 441 559	33 990 365	18 730 686	15 259 679
							0.8281	0.0555	0.7726	0.4257	0.3468
QJ-3	42 438 312	42 220 838	97.61	92.86	44.02	42 220 838	35 003 072	2 338 531	32 664 541	17 993 143	14 671 398
							0.829	0.0554	0.7737	0.4262	0.3475
