# Supplementary material for: Integrated lipidomic and transcriptomic analysis reveals diacylglycerol accumulation in olive of Longnan (China)
Source: PeerJ. 2023 Aug 11;11:e15724. doi: 10.7717/peerj.15724 (PMC10424668; doi:10.7717/peerj.15724)
Supplement: Supplemental Information 12 [file peerj-11-15724-s012.xlsx]

## Sheet: Sheet1
Table S8. Differentially expressed genes under different metabolic pathways
gene_id	FPKM_ CG-1	FPKM_ CG-2	FPKM_ CG-3	FPKM_ QJ-1	FPKM_ QJ-2	FPKM_ QJ-3	CG_readcount	QJ_readcount	log2FoldChange	pvalue	padj	Significant	Regulate	NR_name
Glycolysis / Gluconeogenesis
gene-LOC111373593	3.03453	3.4302	3.05422	1.55613	1.51742	1.48936	74.47	36.25	1.0379	5.36e-05	0.00016227	yes	up	XP_022851939.1
gene-LOC111371759	35.3307	39.0836	39.9663	1.76609	2.27571	2.60589	1022.91	60.38	4.087	9.49e-207	7.03e-205	yes	up	XP_022849667.1
gene-LOC111365893	21.0605	20.6331	21.1759	44.2628	45.6281	44.7945	492.61	1071.68	-1.1213	2.62e-60	5.51e-59	yes	down	XP_022842209.1
gene-LOC111374857	0.589745	1.13851	1.14273	2.93793	2.77262	2.75305	22.83	68.34	-1.5937	1.74e-07	6.88e-07	yes	down	XP_022853375.1
gene-LOC111398887	0.232758	0.128384	0.33408	24.4318	23.2999	21.7313	3.5	355.29	-6.6729	2.59e-49	4.58e-48	yes	down	XP_022881806.1
gene-LOC111405286	1.16668	1.46661	1.86926	0.243676	0.219793	0.359546	48.64	9.03	2.4308	7.97e-09	3.56e-08	yes	up	XP_022889867.1
gene-LOC111408706	0.5136	0.440673	0.327634	23.3838	22.8503	21.6213	13.17	707.81	-5.7354	2.91e-127	1.29e-125	yes	down	XP_022894224.1
gene-LOC111373345	0.0991632	0.109392	0.056932	9.96352	4.30343	4.83821	1.57	114.64	-6.1812	2.28e-18	1.76e-17	yes	down	XP_022851627.1
gene-LOC111373362	0	0.103667	0	3.05944	3.53444	1.69814	0.65	52.52	-6.3742	3.44e-09	1.58e-08	yes	down	XP_022851627.1
gene-LOC111381845	1.34828	1.3882	1.54816	5.41541	5.47843	4.87281	41.91	156.62	-1.9048	1.48e-20	1.25e-19	yes	down	XP_022861457.1
gene-LOC111396129	199.76	196.7	199.062	93.1742	91.1207	88.4636	5329.3	2478.67	1.104	3.71e-262	3.41e-260	yes	up	CAC80376.1
gene-LOC111396283	80.7734	77.6132	80.4393	219.325	219.975	223.717	1390.95	3921.33	-1.4949	0	0	yes	down	AGW24628.1
gene-LOC111381663	7.57121	7.51698	7.07194	34.1133	32.9245	32.4147	446.1	2033.02	-2.1872	8.13e-284	8.32e-282	yes	down	XP_022873952.1
gene-LOC111381579	37.3985	36.0142	37.1949	17.2256	16.2877	17.6545	893.74	419.86	1.0904	7.34e-47	1.24e-45	yes	up	XP_022861140.1
gene-LOC111366501	11.5316	10.5654	11.1358	5.66039	5.30453	4.82445	403.77	194.79	1.0508	2.08e-20	1.74e-19	yes	up	XP_022843013.1
gene-LOC111408546	0.929741	1.17949	0.987506	0.287034	0.134494	0.476025	39.05	11.49	1.7701	3.41e-05	0.00010587	yes	up	XP_022894059.1
gene-LOC111376020	2.27223	2.11723	2.00114	5.1513	4.9783	5.23551	84.91	207.31	-1.2854	9.06e-16	6.23e-15	yes	down	XP_022854715.1
gene-LOC111411240	7.87272	8.46493	8.0672	72.3557	74.9623	72.0023	287.12	2620.25	-3.191	0	0	yes	down	XP_022897562.1
gene-LOC111397793	69.4616	70.614	72.5995	22.273	24.5748	25.6347	1429.58	494.8	1.5316	8.93e-116	3.6e-114	yes	up	XP_022879008.1
gene-LOC111368567	0.148306	0.040901	0.212865	0	0	0	3.18	0	4.0577	0.023314	0.046144	yes	up	XP_027098477.1
gene-LOC111381504	0.334986	0.461925	0.480809	0.689456	0.87225	1.2443	13.42	29.93	-1.1602	0.006595	0.014598	yes	down	XP_022861059.1
gene-LOC111403255	2.64361	2.44761	2.35795	7.55201	6.17333	7.22256	92.5	264.14	-1.5118	2.89e-23	2.7e-22	yes	down	XP_022887456.1
gene-LOC111392544	2.08875	1.47362	1.75697	9.81589	9.44408	10.3871	64.2	363.33	-2.4949	2.09e-59	4.35e-58	yes	down	XP_022873677.1
gene-LOC111371698	24.2643	22.9123	25.0527	0.907181	0.707691	0.605145	969.36	30.25	4.9956	1.72e-187	1.14e-185	yes	up	XP_022849595.1
gene-LOC111391683	69.5708	72.0427	71.2912	25.4162	24.4342	24.6802	2985.12	1061.16	1.4916	8.54e-243	7.28e-241	yes	up	XP_022872697.1
gene-LOC111369437	969.166	974.878	960.448	245.034	236.475	233.616	25247.1	6312.34	1.9995	0	0	yes	up	XP_022846721.1
gene-LOC111378620	0.657452	0.853259	0.532884	3.60356	4.02801	4.47265	15.49	93.17	-2.586	1.83e-17	1.36e-16	yes	down	XP_022857619.1
gene-LOC111376249	1186.5	1203.96	1191.85	381.243	376.975	369.006	20091	6419.79	1.6456	0	0	yes	up	XP_022854968.1
gene-LOC111368034	0	0	0	0.164672	0.0848757	0.132532	0	3.1	-4.1479	0.019461	0.039218	yes	down	XP_022844966.1
gene-LOC111397483	44.269	47.9731	45.3991	158.562	155.978	158.555	980.57	3422.62	-1.8042	0	0	yes	down	XP_022880204.1
gene-LOC111369654	1.06301	0.666288	0.80449	3.71575	3.94219	3.14332	30.74	133.07	-2.107	1.07e-18	8.35e-18	yes	down	AAP40643.1
gene-LOC111411248	14.972	17.2234	13.178	7.12875	7.9554	4.7022	228.28	101.08	1.173	2.41e-11	1.29e-10	yes	up	RWR81068.1
gene-LOC111389042	77.1156	76.2641	76.926	34.1895	33.745	34.1847	2240.91	1009.03	1.1512	1.25e-127	5.59e-126	yes	up	XP_022869657.1
gene-LOC111369562	1.48321	1.12842	1.64437	0.631592	0.0591885	0.431302	24.39	6.53	1.8973	0.0007278	0.0018922	yes	up	XP_022871829.1
gene-LOC111390935	17.5431	17.028	17.1585	7.22032	8.42487	8.40753	554	261.61	1.084	1.64e-28	1.81e-27	yes	up	XP_022871829.1
gene-LOC111404880	0	0	0	0.268768	0.435378	0.247213	0	8.28	-5.5646	0.00010217	0.00029825	yes	down	PON98702.1
gene-LOC111404075	1.69588	1.71491	1.70388	4.363	2.33056	4.04349	42.43	90.44	-1.0922	3.09e-05	9.64e-05	yes	down	XP_022888573.1
gene-LOC111378125	0.107198	0.078837	0	0.962752	1.53003	0.990082	1.53	29.01	-4.2045	6.36e-08	2.62e-07	yes	down	XP_022857067.1
gene-LOC111378127	0.359113	0.435771	0.123705	8.74841	8.51955	8.4794	7.5	213.4	-4.8139	2.77e-47	4.71e-46	yes	down	XP_022857067.1
gene-LOC111412289	11.4186	12.4636	13.0008	25.3134	23.7803	24.3488	448.76	907.4	-1.018	7.64e-41	1.15e-39	yes	down	XP_022898915.1
gene-LOC111365852	0.3339	0.368342	0.3834	0	0	0	6.67	0	5.1275	0.00051065	0.001359	yes	up	XP_022842129.1
gene-LOC111372580	19.5536	18.6136	20.5978	91.1626	83.5153	84.4546	501.22	2244.34	-2.1637	6.75e-281	6.76e-279	yes	down	XP_022850722.1
gene-LOC111378852	4.80162	5.08919	5.08102	24.627	26.6941	20.983	46.61	228.58	-2.296	7.8e-35	1.02e-33	yes	down	XP_022857900.1
Citrate cycle (TCA cycle)
gene-LOC111411306	5.18718	4.73186	4.58167	1.56782	1.38529	1.92277	85.22	29.1	1.5538	4.89e-09	2.22e-08	yes	up	XP_022897616.1
gene-LOC111395048	23.6321	23.5339	24.7599	8.61976	8.45998	7.58821	917.06	319.38	1.5202	4.52e-77	1.22e-75	yes	up	XP_022876841.1
gene-LOC111398036	13.7138	12.7267	14.54	5.56266	4.77854	5.0347	479.98	182.87	1.391	2.11e-35	2.8e-34	yes	up	XP_021692277.1
gene-LOC111405257	287.337	279.118	286.449	112.331	108.175	109.12	9149.19	3590.64	1.3493	0	0	yes	up	XP_022889830.1
gene-LOC111379667	407.177	415.882	411.486	191.814	188.016	193.284	12156.2	5730.74	1.0849	0	0	yes	up	XP_022858857.1
gene-LOC111371340	179.264	186.433	186.197	87.0938	90.0373	88.3751	7281.2	3557.17	1.0332	1.24e-293	1.33e-291	yes	up	XP_022849031.1
gene-LOC111378732	0	0.0606803	0	0.247008	0.254627	0.265064	0.32	4.15	-3.6051	0.023701	0.04683	yes	down	XP_022857733.1
gene-LOC111378825	58.0964	58.6663	56.1163	4.12112	4.28517	3.9609	1587.4	115.32	3.7826	0	0	yes	up	XP_022857863.1
Fatty acid biosynthesis
gene-LOC111384304	0.855353	1.04843	1.2277	4.58786	4.59189	5.15222	38.63	179.55	-2.2234	3.37e-27	3.62e-26	yes	down	XP_022864336.1
gene-LOC111390267	0.740075	0.70756	0.566527	0.332334	0.0570975	0.178314	23.93	6.85	1.8003	0.0010176	0.0025845	yes	up	XP_022871054.1
gene-LOC111385574	1.87469	1.84588	2.29493	0.88706	0.968211	0.970568	113.8	54.29	1.0668	5.83e-07	2.2e-06	yes	up	RVX18217.1
gene-LOC111412963	42.4108	41.2424	41.6113	12.0486	11.725	14.2453	1344.46	414.4	1.6998	4.1e-120	1.71e-118	yes	up	XP_022899585.1
gene-LOC111402128	788.358	793.896	779.812	297.131	297.757	299.069	24580.6	9447.06	1.3797	0	0	yes	up	XP_022885981.1
gene-LOC111411282	26.1555	24.7236	25.6766	9.22355	10.4385	10.0794	893.08	352.35	1.3428	2.37e-62	5.15e-61	yes	up	XP_022897600.1
gene-LOC111366194	28.8491	28.8571	28.6025	12.971	13.9827	14.2085	1053.14	510.07	1.0468	4.7e-51	8.51e-50	yes	up	XP_022842664.1
gene-LOC111389490	2.97214	2.64668	3.37164	5.90946	5.80165	6.0826	73.59	147.9	-1.0082	3.44e-08	1.45e-07	yes	down	XP_022870175.1
gene-LOC111410777	4.26887	4.33906	3.42479	13.6238	12.6418	13.407	189.19	633.44	-1.7403	1.23e-62	2.68e-61	yes	down	XP_022897071.1
Glycerolipid metabolism
gene-LOC111380271	0.131681	0.348634	0.211683	0	0	0	7.7	0	5.3318	0.00025091	0.0006967	yes	up	XP_022859552.1
gene-LOC111370972	0.176949	0.170802	0.253977	0.0248312	0.0255971	0.0532927	7.97	1.4	2.5214	0.01402	0.029111	yes	up	XP_022848665.1
gene-LOC111372912	6.6515	7.20541	7.77519	1.34544	1.00553	1.3716	211.62	36.98	2.5159	3.47e-35	4.59e-34	yes	up	XP_022851132.1
gene-LOC111411720	51.4319	49.1177	50.7172	13.6444	14.3397	14.0704	1495.67	422.27	1.8251	5.74e-165	3.29e-163	yes	up	XP_022898060.1
gene-LOC111407454	2.20689	2.09218	1.78176	0.464538	0.518772	0.747743	51.69	14.94	1.7972	5.03e-07	1.91e-06	yes	up	XP_022892700.1
gene-LOC111370562	1.63726	1.89425	2.33851	0.627624	0.878049	0.625396	43.08	15.89	1.436	0.00010573	0.00030778	yes	up	XP_022848093.1
gene-LOC111394763	5.68805	5.93771	5.20884	3.11364	2.09445	2.7183	209.93	100.36	1.0642	1.07e-10	5.48e-10	yes	up	XP_022876512.1
gene-LOC111391450	3.69995	3.72146	4.74828	8.30739	8.05989	7.99696	32.78	66.64	-1.0275	0.00014952	0.0004279	yes	down	XP_022872441.1
gene-LOC111407920	5.83013	6.18933	5.26592	11.4745	11.0944	12.1957	207.69	424.19	-1.0288	1.05e-20	8.96e-20	yes	down	XP_022893403.1
gene-LOC111401756	113.28	114.865	114.103	247.755	257.907	252.222	3144.56	7071.4	-1.1692	0	0	yes	down	XP_022885408.1
Novel.7115	0.715364	0.631324	0.887129	1.54194	2.0531	1.51676	22.88	53.18	-1.2195	0.0001372	0.00039439	yes	down	ADG22608.1
gene-LOC111370048	15.7758	17.5173	17.4019	45.8731	45.5522	45.7369	287.27	789.3	-1.4601	8.84e-66	2.03e-64	yes	down	XP_022847527.1
gene-LOC111374611	0.452621	0.192042	0.399786	1.36804	1.69228	1.21638	8.79	36.56	-2.0498	4.09e-06	1.42e-05	yes	down	XP_022853080.1
gene-LOC111396315	4.0063	3.83994	3.8838	17.5112	17.9753	14.6374	104.7	454.3	-2.1174	1.13e-58	2.31e-57	yes	down	XP_022878487.1
gene-LOC111383725	1.45665	2.33946	1.72179	8.22452	9.09796	8.25799	75.5	355.44	-2.24	2.51e-47	4.27e-46	yes	down	XP_022863632.1
gene-LOC111401505	4.05047	3.85416	3.19615	21.874	19.9939	20.6978	169.49	970.06	-2.5126	3.65e-151	1.89e-149	yes	down	XP_022885039.1
gene-LOC111373614	7.72559	6.71966	6.65317	45.2332	45.1154	44.1009	208.12	1346.78	-2.6902	2.97e-237	2.49e-235	yes	down	XP_022851936.1
gene-LOC111378761	0.544995	0.300606	0.156447	2.60028	2.83816	2.29794	2.16	16.9	-2.9426	0.00010016	0.00029277	yes	down	XP_022857766.1
gene-LOC111379496	0.182821	0.259302	0.239913	2.40426	2.20639	2.73732	7.65	83.74	-3.4591	8.99e-20	7.36e-19	yes	down	XP_022858644.1
gene-LOC111409862	0	0	0	0.12222	0.12599	0.0262309	0	3.75	-4.4257	0.010033	0.021479	yes	down	XP_022895711.1
gene-LOC111405970	0	0	0.0671659	1.54319	2.06464	1.8674	0.67	55.73	-6.4554	1.38e-09	6.53e-09	yes	down	XP_022890889.1
Glycerophospholipid metabolism
gene-LOC111389173	0.900653	0.745168	1.10804	0	0	0	25.09	0	7.0388	2.67e-08	1.14e-07	yes	up	XP_022869829.1
gene-LOC111385439	0.140592	0.0620378	0.129148	0	0	0	3.46	0	4.1828	0.015138	0.031198	yes	up	XP_022865597.1
gene-LOC111385796	5.99642	6.23228	6.20253	0.973607	0.831585	0.80597	218.02	31.36	2.7946	2.89e-41	4.41e-40	yes	up	XP_022865977.1
gene-LOC111408461	60.8538	61.6279	62.5255	13.2248	16.4149	13.9381	1804.46	431.64	2.0638	6.19e-202	4.46e-200	yes	up	XP_022893984.1
gene-LOC111411720	51.4319	49.1177	50.7172	13.6444	14.3397	14.0704	1495.67	422.27	1.8251	5.74e-165	3.29e-163	yes	up	XP_022898060.1
gene-LOC111373207	10.7149	10.3354	12.3034	23.1987	23.1202	21.9377	370.43	769.79	-1.0572	7.51e-36	1.01e-34	yes	down	XP_022851479.1
gene-LOC111392027	2.71965	2.50016	2.68911	6.27597	6.03243	5.00555	61.37	136.42	-1.1531	4.41e-09	2.01e-08	yes	down	XP_022873083.1
gene-LOC111378496	21.1789	22.7244	22.0272	52.9364	51.4776	54.208	600.38	1466.85	-1.2895	9.09e-98	3.13e-96	yes	down	XP_022857475.1
gene-LOC111409237	1.01513	1.32613	1.04293	3.08898	2.93694	3.12169	37.13	101.92	-1.4584	6.78e-10	3.28e-09	yes	down	XP_022895015.1
gene-LOC111410842	0.187796	0.355145	0.215637	0.722835	0.776178	0.775673	8.29	25.24	-1.6114	0.00094822	0.0024213	yes	down	XP_022897184.1
gene-LOC111396293	0.626604	0.447273	0.846468	1.94483	1.87685	2.1314	15.27	48.07	-1.6579	3.99e-06	1.38e-05	yes	down	XP_022878451.1
gene-LOC111406038	0.759453	0.80428	0.906922	3.34215	3.41008	2.92772	23.84	94.84	-1.9963	8.26e-14	5.13e-13	yes	down	XP_022890986.1
Fatty acid elongation
gene-LOC111380039	1.94137	2.33059	2.32752	0.224355	0.330394	0.206362	67.75	7.94	3.0909	9.75e-15	6.35e-14	yes	up	XP_022859273.1
gene-LOC111374523	3.46187	3.50072	3.82451	0.736064	0.84982	1.10582	120.56	30.55	1.984	2.96e-16	2.08e-15	yes	up	XP_022852962.1
Novel.23987	8.87219	6.05885	5.3363	2.37149	4.15588	2.29036	28.12	12.43	1.183	0.0083657	0.018188	yes	up	XP_022862356.1
gene-LOC111385612	5.51602	5.8063	6.23706	2.5999	3.26484	1.9276	122.23	55.08	1.1465	1.22e-07	4.91e-07	yes	up	XP_022865796.1
gene-LOC111410069	20.8448	17.9167	19.5994	10.2779	8.6196	8.16286	330.72	155.7	1.0858	8.2e-17	5.92e-16	yes	up	XP_022896005.1
gene-LOC111388259	0.328171	0.0482696	0.150729	0.614027	0.607648	0.711625	7.06	26.3	-1.8733	0.00044984	0.0012063	yes	down	XP_022868715.1
Novel.18490	0.240554	0.265368	0.552431	1.35027	1.8095	0.724488	2.58	9.61	-1.9156	0.022802	0.045218	yes	down	XP_022868696.1
gene-LOC111380070	0.547799	0.0671451	0.698899	2.80157	0.986141	1.61317	6.33	26.4	-2.0629	0.00042748	0.0011503	yes	down	XP_022859303.1
gene-LOC111405499	1.11538	1.19967	0.96055	25.3877	24.4282	24.6904	34.43	795.28	-4.5269	2.52e-177	1.56e-175	yes	down	XP_022890179.1
gene-LOC111381588	0	0	0	0.478587	0.16445	0.205428	0	8.88	-5.6688	7.74e-05	0.00022998	yes	down	XP_022861153.1
Fatty acid degradation
gene-LOC111394923	0	0	0	0.296669	0.229365	0.238767	0	3.45	-4.3	0.01236	0.025995	yes	down	XP_022867012.1
gene-LOC111392908	62.1573	63.7268	60.9153	28.3764	29.5437	28.8401	2170.43	1023.7	1.0844	4.6e-108	1.74e-106	yes	up	XP_022874089.1
gene-LOC111385578	71.6907	72.5074	73.9205	33.5097	36.2591	33.3397	1940.49	931.53	1.0584	4.53e-90	1.43e-88	yes	up	XP_022865751.1
gene-LOC111390947	700.278	699.389	704.23	206.532	211.172	203.054	19796.7	5931.52	1.7386	0	0	yes	up	XP_006449940.1
gene-LOC111392597	98.4733	101.596	100.944	232.317	232.993	235.169	3099.13	7323.67	-1.2411	0	0	yes	down	XP_022873719.1
gene-LOC111367475	13.1293	12.566	13.2898	4.67349	5.98235	5.01512	249.78	101.97	1.293	7.63e-18	5.77e-17	yes	up	XP_022844141.1
gene-LOC111366653	71.2876	71.6231	71.6709	11.8759	13.4202	11.912	1730.13	304.66	2.5055	1.2e-275	1.18e-273	yes	up	XP_022843136.1
gene-LOC111372764	60.9927	60.5019	59.7369	23.6826	23.4339	23.5338	2825.26	1118.44	1.3371	9.16e-201	6.54e-199	yes	up	XP_022850926.1
gene-LOC111369696	0.148088	0.0544544	0.0850207	0	0	0	3.42	0	4.1685	0.01616	0.033122	yes	up	XP_022847071.1
Unclassified genes
gene-LOC111403367	545.236	539.817	537.729	147.299	148.356	147.087	18789	5205.6	1.8519	0	0	yes	up	XP_022887658.1
gene-LOC111397532	307.665	309.321	308.55	37.3829	36.4616	38.2356	12863.6	1581.89	3.0239	0	0	yes	up	XP_022880284.1
gene-LOC111397675	345.316	348.798	341.502	160.997	162.114	161.804	7939.39	3775.15	1.0726	0	0	yes	up	XP_022880446.1
gene-LOC111398719	77.931	80.363	76.9356	13.0991	12.2881	14.2866	2889.47	494.9	2.5468	0	0	yes	up	XP_022881545.1
gene-LOC111399662	456.448	457.666	454.452	131.799	133.68	138.369	14664.7	4394.52	1.7391	0	0	yes	up	XP_022882875.1
gene-LOC111401048	283.156	285.553	284.461	129.316	127.801	127.533	8097.55	3707.3	1.127	0	0	yes	up	XP_022884352.1
gene-LOC111409594	394.998	391.883	402.021	187.799	189.289	188.856	7686.73	3715.75	1.0487	0	0	yes	up	XP_022895394.1
gene-LOC111411906	199.537	196.019	199.708	91.7251	92.5265	92.0073	9359.54	4411.02	1.0854	0	0	yes	up	XP_022898335.1
gene-LOC111365989	485.777	476.575	495.528	156.538	155.43	156.918	8329.37	2720.41	1.6143	0	0	yes	up	XP_022842361.1
gene-LOC111367368	87.863	85.8705	86.7414	1.67218	1.76632	1.55073	4151.73	80.75	5.6829	0	0	yes	up	XP_022843964.1
gene-LOC111387563	220.723	215.722	214.92	79.6909	80.6117	76.6528	5604.99	2070.57	1.4366	0	0	yes	up	XP_022867907.1
gene-LOC111388885	526.095	518.722	537.401	21.6334	21.2975	22.7328	6955.08	293.12	4.5693	0	0	yes	up	XP_022869481.1
gene-LOC111390030	64.3969	64.5245	63.2933	3.44258	3.2859	2.82768	1488.15	75.13	4.3052	0	0	yes	up	XP_022870789.1
gene-LOC111393231	412.114	407.515	414.189	183.119	181.206	188.321	8358.36	3801.87	1.1368	0	0	yes	up	XP_022874438.1
gene-LOC111393373	1335.35	1356.09	1338.85	174.764	179.485	175.757	26574.3	3548.85	2.9046	0	0	yes	up	XP_022874649.1
gene-LOC111393027	566.371	572.969	572.654	278.422	265.272	267.754	13543.9	6518.86	1.0546	0	0	yes	up	XP_022874197.1
gene-LOC111393826	295.502	304.498	299.263	79.0424	80.3851	76.005	7240.07	1924.85	1.9107	0	0	yes	up	XP_022875312.1
gene-LOC111394441	159.049	155.828	157.71	8.01982	9.59306	7.06346	2055.35	108.98	4.2353	0	0	yes	up	XP_022876032.1
gene-LOC111394594	391.843	385.606	402.656	102.349	99.7527	95.4903	4939.8	1264.95	1.9645	0	0	yes	up	XP_022876261.1
gene-LOC111394597	1093.19	1085.82	1088.57	259.769	259.913	266.285	18592.6	4541.49	2.0338	0	0	yes	up	XP_022876265.1
gene-LOC111394816	224.207	237.8	240.062	39.065	39.8124	39.4027	3642.77	623.23	2.5468	0	0	yes	up	XP_022876596.1
gene-LOC111394833	5859.35	5821.76	5860.43	648.921	639.187	638.82	130798	14590.6	3.1641	0	0	yes	up	XP_022876617.1
gene-LOC111395505	188.155	189.297	184.06	52.1833	50.3419	50.9558	6291.81	1746.39	1.849	0	0	yes	up	XP_022877290.1
gene-LOC111396046	1902.31	1916.39	1914.17	195.213	194.751	198.573	35995.8	3752.6	3.2621	0	0	yes	up	XP_022878079.1
gene-LOC111396175	264.913	258.822	265.517	98.8763	99.4789	92.7295	4375.83	1638.82	1.4164	0	0	yes	up	NP_191788.1
gene-LOC111396654	115.213	110.39	114.347	10.4843	10.7517	11.309	2059.19	200.19	3.3638	0	0	yes	up	XP_022878863.1
gene-LOC111396662	418.096	455.123	448.915	102.144	104.118	106.471	12193.9	2929.06	2.0576	0	0	yes	up	XP_022878879.1
gene-LOC111397184	358.317	359.504	363.318	173.384	173.332	172.497	10866.3	5299.35	1.0358	0	0	yes	up	XP_022879727.1
gene-LOC111397286	190.03	193.106	189.875	43.782	42.4707	44.1871	8251.31	1907.42	2.1131	0	0	yes	up	XP_022879899.1
gene-LOC111397482	159.757	143.33	152.904	11.4771	10.1089	10.4453	2065.59	147.34	3.8086	0	0	yes	up	XP_022880201.1
gene-LOC111399504	107.641	108.059	106.691	28.1624	30.8042	27.8121	3638.75	994.64	1.8711	0	0	yes	up	XP_022882626.1
gene-LOC111399541	137.419	139.825	139.161	15.1233	15.0768	15.1227	7710.07	852.19	3.1774	0	0	yes	up	XP_022882684.1
gene-LOC111399610	60.7686	61.8778	62.9615	8.07748	8.63888	8.95686	1814.65	254.9	2.8327	0	0	yes	up	XP_022882787.1
gene-LOC111399692	223.572	225.237	223.754	64.5592	65.94	67.8203	6352	1902.08	1.7401	0	0	yes	up	CAJ42300.1
gene-LOC111399693	250.987	251.06	249.517	99.4114	96.0418	99.6188	11803.9	4706.13	1.3268	0	0	yes	up	XP_022882917.1
gene-LOC111399792	161.256	163.569	161.1	20.8348	20.6593	21.3878	7252.23	953.03	2.9282	0	0	yes	up	XP_022883045.1
gene-LOC111400940	236.22	235.838	231.497	81.06	85.3146	81.507	4081.17	1460.2	1.483	0	0	yes	up	XP_022884185.1
gene-LOC111401254	85.4711	92.2612	91.1114	6.64465	6.61342	6.91181	3474.77	264.74	3.7144	0	0	yes	up	XP_022884681.1
gene-LOC111401541	104.12	93.71	107.383	10.8012	11.2964	13.3189	2556.99	301.33	3.0875	0	0	yes	up	XP_022885093.1
gene-LOC111401697	118.575	119.413	117.084	30.8288	34.0902	32.6013	5734.01	1599.31	1.8427	0	0	yes	up	XP_022885324.1
gene-LOC111401803	310.127	314.742	313.633	133.451	130.599	134.605	6396.06	2759	1.213	0	0	yes	up	XP_022885478.1
gene-LOC111401902	543.752	539.109	543.803	94.5967	96.0403	91.9196	20958.2	3696.88	2.5028	0	0	yes	up	XP_022885645.1
gene-LOC111400608	238.059	246.046	241.854	37.3613	37.1415	37.3783	5383.46	842.53	2.6756	0	0	yes	up	BAI65911.1
gene-LOC111402506	106.388	104.376	106.165	5.12102	4.79649	4.54992	3787.75	175.58	4.4295	0	0	yes	up	XP_022886639.1
gene-LOC111402962	310.761	308.225	305.139	111.776	118.972	118.476	5770.11	2214.36	1.3824	0	0	yes	up	XP_022887061.1
gene-LOC111403063	273.469	280.504	276.517	132.171	131.716	135.254	8826.39	4307.82	1.0349	0	0	yes	up	XP_022887184.1
gene-LOC111403107	184.692	183.943	185.428	52.0441	51.6985	48.3223	3275.37	912.84	1.8424	0	0	yes	up	XP_010552992.1
gene-LOC111403814	67.804	64.9563	68.3348	1.76747	1.82199	1.07478	2246.27	52.9	5.4007	0	0	yes	up	XP_022888202.1
gene-LOC111403832	300.049	307.771	307.035	2.50405	2.9943	3.76194	6010.89	61.8	6.6108	0	0	yes	up	XP_022888226.1
gene-LOC111404048	69.5928	69.0597	69.1307	1.88992	1.71707	1.34059	2134.42	51.6	5.3648	0	0	yes	up	XP_022888531.1
gene-LOC111404221	129.108	128.006	130.237	7.29975	9.15402	7.7526	1693.67	107.49	3.9785	0	0	yes	up	XP_022888774.1
gene-LOC111405306	220.782	220.784	212.78	10.7598	10.0416	11.8538	6763.63	342.78	4.3043	0	0	yes	up	XP_022889899.1
gene-LOC111405326	293.69	291.293	294.133	132.032	134.799	129.81	7764.66	3557.53	1.1259	0	0	yes	up	XP_022889921.1
gene-LOC111407242	298.952	305.555	302.584	7.44827	8.75863	7.22306	5409.89	141.9	5.2519	0	0	yes	up	XP_022892374.1
gene-LOC111407936	130.566	128.862	129.663	30.7975	29.9126	30.428	6185.85	1471.37	2.0718	0	0	yes	up	XP_022893430.1
gene-LOC111409694	63.9873	64.9666	64.9984	7.90456	7.3264	6.62221	1840.82	210.61	3.1253	0	0	yes	up	XP_022895475.1
gene-LOC111408872	1875.27	1904.42	1920.64	357.927	358.671	348.697	40377.4	7662.72	2.3972	0	0	yes	up	XP_022894456.1
gene-LOC111408987	1190.15	1159.75	1174.78	315.123	314.763	321.224	11979.9	3282.79	1.868	0	0	yes	up	XP_022894635.1
gene-LOC111409286	134.127	131.647	129.221	40.8406	38.7403	40.0592	4665.45	1434.99	1.7012	0	0	yes	up	XP_022895073.1
gene-LOC111409890	515.993	522.147	524.1	218.235	223.546	226	15291.9	6637.93	1.2041	0	0	yes	up	XP_022895755.1
gene-LOC111410200	58.6286	59.686	59.7567	5.07839	5.32687	5.18669	2630.65	233.91	3.4915	0	0	yes	up	XP_022896208.1
gene-LOC111410224	1562.79	1562.33	1545.89	44.9004	45.7209	45.9678	36490.4	1083.59	5.0741	0	0	yes	up	XP_022896246.1
gene-LOC111410260	1261.19	1251.79	1258.24	306.916	303.383	294.199	24206.6	5895.61	2.0373	0	0	yes	up	XP_022896293.1
gene-LOC111410800	94.8816	90.9346	92.0569	3.20487	3.57904	2.91372	2054.14	72.8	4.8172	0	0	yes	up	XP_022897104.1
gene-LOC111411882	95.4248	93.4682	92.7832	24.0876	24.4888	27.2463	3913.26	1069.75	1.8726	0	0	yes	up	XP_022898300.1
gene-LOC111412591	234.779	235.385	235.013	74.4364	77.6131	74.9497	4345.46	1420.51	1.6132	0	0	yes	up	XP_022899296.1
gene-LOC111412063	77.567	76.5092	73.8717	19.9912	21.7183	19.9202	2994.06	822.05	1.8651	0	0	yes	up	XP_022898575.1
gene-LOC111412276	1807.61	1871.8	1830.12	839.081	830.36	839.21	42559.2	19678.7	1.1127	0	0	yes	up	XP_022898899.1
gene-LOC111412357	114.483	112.212	117.597	27.2842	27.0316	27.5701	3629.03	876.49	2.0498	0	0	yes	up	XP_022899020.1
gene-LOC111365629	259.089	259.229	257.952	57.4779	54.1218	53.5038	4928.38	1064.41	2.2103	0	0	yes	up	XP_022841935.1
gene-LOC111412955	975.077	981.922	949.763	445.039	441.944	445.304	21216.7	9875.12	1.1035	0	0	yes	up	XP_022899571.1
gene-LOC111365410	61.2915	63.736	60.1697	4.61167	4.63566	4.43174	2656.02	199.22	3.7363	0	0	yes	up	XP_022841702.1
gene-LOC111367036	62.9293	64.158	64.0614	8.37505	8.73126	7.35691	3311.94	430.42	2.9421	0	0	yes	up	XP_022843486.1
gene-LOC111367389	89.2408	87.9091	89.0793	12.6978	15.031	13.2348	2883.8	450.61	2.6784	0	0	yes	up	XP_022844002.1
gene-LOC111367558	325.778	329.734	325.995	34.7269	35.3789	36.1308	3971.15	436.5	3.1861	0	0	yes	up	XP_022844263.1
gene-LOC111367673	65.9347	68.1263	65.6081	8.1477	8.29721	8.13391	2661.03	332.64	2.9999	0	0	yes	up	XP_022844434.1
gene-LOC111368119	71.1633	73.7224	73.3037	22.2535	22.594	21.9221	3423.02	1063.73	1.6857	0	0	yes	up	XP_022845104.1
gene-LOC111368163	111.963	114.159	109.495	18.1659	18.6036	17.0678	2784.27	453.55	2.6173	0	0	yes	up	XP_022845171.1
gene-LOC111368470	106.78	108.435	111.736	3.92449	4.00877	4.17309	3015.45	113.39	4.7337	0	0	yes	up	XP_022845483.1
gene-LOC111368519	248.619	236.507	239.941	82.9782	82.6564	81.4549	7084.63	2451.69	1.5311	0	0	yes	up	XP_022845560.1
gene-LOC111368230	109.498	106.261	108.147	3.63542	4.19218	3.63668	1729.74	62.17	4.7982	0	0	yes	up	XP_022845247.1
gene-LOC111368578	935.386	924.79	937.657	336.554	335.903	328.85	19785.5	7190.61	1.4601	0	0	yes	up	XP_022845670.1
gene-LOC111368646	53.8706	52.8371	53.1559	1.80008	2.00525	2.02514	1811.8	67.11	4.7568	0	0	yes	up	XP_022845780.1
gene-LOC111368683	220.907	216.953	219.753	65.5247	65.7335	63.004	5907.94	1772.26	1.7368	0	0	yes	up	XP_004135546.1
gene-LOC111369558	185.834	181.227	187.673	60.7267	61.1453	61.0719	3492.79	1169.72	1.5783	0	0	yes	up	XP_022846895.1
gene-LOC111369603	586.742	579.668	580.008	287.664	284.323	281.722	8002.67	3972.55	1.0104	0	0	yes	up	XP_022846953.1
gene-LOC111369920	413.81	414.949	419.677	194.579	195.292	190.604	12329.4	5821.51	1.0824	0	0	yes	up	XP_022847417.1
gene-LOC111370511	85.683	85.5789	85.9425	5.28106	6.07585	6.27429	1794.88	124.95	3.8469	0	0	yes	up	XP_022847998.1
gene-LOC111370105	205.876	195.637	201.321	9.76412	9.45156	12.7779	1665.87	89.79	4.2183	0	0	yes	up	XP_022847575.1
gene-LOC111370659	1004.93	982.31	874.627	158.906	164.589	160.21	18619.9	3195.87	2.5427	0	0	yes	up	ATG22823.1
gene-LOC111371220	446.553	439.703	440.35	7.00115	6.1479	6.77091	5050.32	77.01	6.035	0	0	yes	up	XP_022848883.1
gene-LOC111371803	51.4864	50.1984	53.3953	8.35428	7.23158	8.60037	2553.2	404.36	2.6589	0	0	yes	up	XP_022849737.1
gene-LOC111372067	326.044	325.739	333.104	124.675	123.389	124.239	10415.7	3998.28	1.3811	0	0	yes	up	XP_022849992.1
gene-LOC111372259	247.995	244.886	242.494	85.6379	87.6088	84.135	9298.91	3305.04	1.4924	0	0	yes	up	XP_022850270.1
gene-LOC111372335	108.75	104.268	102.491	10.9988	8.41406	8.9453	1793.42	163.67	3.4516	0	0	yes	up	XP_022850393.1
gene-LOC111372423	414.902	433.218	417.574	78.2198	76.4598	78.1867	7305.09	1364.84	2.4201	0	0	yes	up	ANW12204.1
gene-LOC111372601	244.596	246.458	251.993	99.9633	101.856	97.2018	6775.1	2768.71	1.2905	0	0	yes	up	XP_022850739.1
gene-LOC111372993	117.699	118.153	115.119	26.5151	27.1429	26.3757	6263.21	1450.37	2.1106	0	0	yes	up	AAF02837.1
gene-LOC111373110	141.392	137.324	136.152	39.1549	39.2585	39.4948	4588.2	1324.2	1.7933	0	0	yes	up	XP_022851362.1
gene-LOC111374919	146.967	148.101	144.656	35.0314	35.8433	34.2351	4440.08	1077.78	2.0424	0	0	yes	up	XP_022853448.1
gene-LOC111374941	865.797	868.144	850.025	68.441	65.4717	62.2228	19839.7	1529.2	3.6964	0	0	yes	up	XP_022853471.1
gene-LOC111375870	329.323	317.874	317.889	75.708	71.9003	74.0192	10285.1	2398.46	2.1005	0	0	yes	up	XP_022854552.1
gene-LOC111376668	245.057	253.575	245.688	22.0785	21.5189	24.1378	5901.48	545.39	3.437	0	0	yes	up	XP_022855408.1
gene-LOC111376697	313.273	310.662	319.208	138.109	136.93	134.94	10469.1	4621.32	1.1795	0	0	yes	up	XP_022855437.1
gene-LOC111376709	331.904	334.999	330.867	17.4283	17.479	18.2462	6951.23	376.05	4.209	0	0	yes	up	XP_022855450.1
gene-LOC111376716	67.2343	63.2955	63.7235	8.8275	9.15607	9.1798	3511.85	498.69	2.817	0	0	yes	up	XP_022855463.1
gene-LOC111376784	364.081	369.714	360.868	93.8922	89.6832	95.4282	7473.09	1934.22	1.9502	0	0	yes	up	XP_022855555.1
gene-LOC111377082	288.101	279.633	282.809	120.902	119.173	117.659	5444.57	2325.4	1.2274	0	0	yes	up	XP_022855894.1
gene-LOC111377149	149.806	139.748	142.909	6.3387	6.39519	5.9337	2110.28	92.5	4.5113	0	0	yes	up	XP_022873938.1
gene-LOC111377611	65.8338	65.3022	63.6198	12.9291	14.4426	14.858	2726.13	600.31	2.1848	0	0	yes	up	ATN39843.1
gene-LOC111378209	145.278	145.499	144.515	4.96301	4.86911	5.39926	4184.71	148.7	4.8161	0	0	yes	up	XP_022857145.1
gene-LOC111378244	103.195	106.762	104.643	24.0863	24.2055	25.3213	3592.98	853.76	2.0737	0	0	yes	up	XP_022857185.1
gene-LOC111378736	68.2299	66.2904	68.7595	15.3053	16.9911	16.2978	2840.71	689.62	2.043	0	0	yes	up	XP_022857736.1
gene-LOC111378802	129.911	132.616	128.447	11.6511	11.2466	11.9544	5035.08	455.79	3.466	0	0	yes	up	XP_022857824.1
gene-LOC111378809	225.318	229.258	227.568	86.3818	87.6152	85.4033	10832.9	4183.29	1.3725	0	0	yes	up	XP_022857846.1
gene-LOC111379100	199.356	201.558	198.764	37.9181	36.8413	34.0252	3621.94	667.19	2.4394	0	0	yes	up	XP_022858201.1
gene-LOC111379188	398.478	421.499	405.64	84.984	81.3004	75.3635	7516.78	1504.94	2.3191	0	0	yes	up	XP_022858302.1
gene-LOC111379694	140.394	138.5	136.443	14.8571	14.1809	16.4493	1738.56	193.36	3.1703	0	0	yes	up	XP_022858890.1
gene-LOC111380485	249.327	237.316	239.5	49.6399	51.171	50.973	4356.15	924.67	2.2367	0	0	yes	up	XP_022859834.1
gene-LOC111380524	400.711	405.264	403.194	96.9824	100.076	95.1164	8057.43	1977.1	2.0267	0	0	yes	up	XP_022859879.1
gene-LOC111382656	618.096	605.57	622.236	166.297	163.172	170.804	6220.15	1711.9	1.8617	0	0	yes	up	XP_022862456.1
gene-LOC111382731	161.758	158.09	161.981	55.9801	58.9432	60.2454	6873.71	2537.73	1.4382	0	0	yes	up	RZB48387.1
gene-LOC111384087	65.3508	64.0597	64.1173	11.4552	12.9657	12.9721	2212.51	434.15	2.351	0	0	yes	up	XP_022864078.1
gene-LOC111385565	407.512	419.354	410.345	157.121	155.003	150.521	5604.37	2128.15	1.3965	0	0	yes	up	XP_022865738.1
gene-LOC111385991	140.213	143.995	144.234	56.1798	57.3434	57.7602	4850.69	1969.3	1.3005	0	0	yes	up	XP_022866182.1
gene-LOC111386133	54.185	54.3641	55.3078	7.3943	8.93847	8.02044	2027.09	305.96	2.7287	0	0	yes	up	XP_022866340.1
gene-LOC111386437	162.811	162.568	161.063	64.9533	64.2773	67.4024	5603.79	2300.32	1.285	0	0	yes	up	XP_022866669.1
gene-LOC111386713	469.018	471.139	467.708	154.839	153.222	155.215	11129.7	3719.11	1.5815	0	0	yes	up	XP_022866946.1
gene-LOC111386804	593.719	592.535	591.792	168.655	159.036	166.775	8748.8	2470.66	1.8242	0	0	yes	up	XP_022867048.1
gene-LOC111387917	73.287	74.652	73.0942	12.3935	11.0336	11.7738	2711.23	438.45	2.6279	0	0	yes	up	XP_022868308.1
gene-LOC111387907	255.61	256.978	255.39	85.0139	86.149	85.4888	7181.52	2437.2	1.5591	0	0	yes	up	XP_022868290.1
gene-LOC111388139	88.4764	86.5848	86.5679	14.3371	14.7793	15.6555	3416.63	593.76	2.5259	0	0	yes	up	XP_022868583.1
gene-LOC111388486	152.501	152.11	152.692	30.141	28.876	28.0885	3604.49	697.19	2.3694	0	0	yes	up	XP_022868980.1
gene-LOC111389318	339.92	345.388	352.06	93.7371	92.6512	91.218	16456	4471.91	1.8792	0	0	yes	up	XP_022870004.1
gene-LOC111389811	100.044	103.24	98.3513	12.3239	10.8358	10.1131	1916.78	214.69	3.1559	0	0	yes	up	XP_022870558.1
gene-LOC111390810	1298.54	1314.17	1296.6	275.434	276.56	285.978	13674.6	2976.64	2.2002	0	0	yes	up	XP_022871696.1
gene-LOC111390788	260.65	263.09	260.17	42.197	42.9462	41.2256	9144.85	1497.01	2.6106	0	0	yes	up	XP_022871664.1
gene-LOC111390837	2084.19	2086.91	2085.22	414.747	410.949	406.431	65871.9	13173.8	2.3218	0	0	yes	up	XP_022871721.1
gene-LOC111391378	234.341	238.904	241.088	86.5658	90.3673	86.6928	10494.5	3933.08	1.4157	0	0	yes	up	XP_022872362.1
gene-LOC111391975	108.843	103.616	104.542	14.9262	15.0006	13.3764	3899.5	540.91	2.8489	0	0	yes	up	XP_022873023.1
gene-LOC111392247	108.585	107.507	107.838	22.8746	21.9363	22.5549	4077.25	861.05	2.2434	0	0	yes	up	XP_022873302.1
gene-LOC111392280	205.757	201.817	201.995	89.9419	90.706	87.3368	10902.9	4867.46	1.1634	0	0	yes	up	XP_022873349.1
gene-LOC111392498	575.89	576.039	583.397	92.4258	91.2116	91.0712	20850.8	3351.87	2.6368	0	0	yes	up	XP_022873621.1
gene-LOC111392534	526.606	530.087	527.122	87.5048	89.4047	82.2538	10083	1675.44	2.5886	0	0	yes	up	XP_022873666.1
gene-LOC111392782	61.3954	60.4615	61.0976	13.3314	13.9255	14.1577	3052.65	701.74	2.1218	0	0	yes	up	XP_022871881.1
gene-LOC111392919	166.89	162.251	167.777	36.185	37.1772	40.1201	2720.29	630.89	2.1095	0	0	yes	up	XP_022874100.1
gene-LOC111392937	93.9548	94.1705	95.2159	26.5662	25.6314	24.6868	2958.48	815.19	1.8588	0	0	yes	up	XP_022874116.1
Novel.2364	712.096	710.017	697.037	85.4684	86.7748	83.7557	6486.11	795.68	3.027	0	0	yes	up
Novel.3868	5870.82	5912.95	5950.6	168.949	178.993	176.57	62240.8	1869.41	5.0578	0	0	yes	up	XP_022875794.1
Novel.6495	377.068	381.17	377.293	37.2048	37.4807	38.5634	3535.11	358.03	3.3041	0	0	yes	up
Novel.7096	357.127	350.665	358.4	133.789	133.04	134.604	7937.62	3034.9	1.3872	0	0	yes	up	XP_022864171.1
Novel.20368	244.12	222.554	232.265	14.9791	17.5412	21.0892	1919.23	149.51	3.6873	0	0	yes	up
Novel.24591	191.666	191.427	188.598	50.0262	53.6927	57.2199	3196.27	913.79	1.8079	0	0	yes	up	PON37000.1
gene-LOC111395549	100.267	103.873	99.1211	38.1379	37.7596	38.0813	4366.92	1666.71	1.3896	7.63e-307	8.59e-305	yes	up	XP_022877345.1
gene-LOC111399673	48.5952	56.3888	56.4105	4.81088	5.28341	4.42022	1688.93	154.24	3.4508	3.69e-295	3.98e-293	yes	up	XP_022882887.1
gene-LOC111407619	108.158	107.96	104.776	35.7758	33.5088	34.167	3326.27	1088.92	1.6109	1.05e-294	1.13e-292	yes	up	XP_022893003.1
gene-LOC111367746	405.366	399.686	404.363	186.491	174.678	186.188	6282.28	2887.24	1.1217	4.61e-292	4.9e-290	yes	up	XP_022844549.1
gene-LOC111406233	78.2067	79.1217	79.2986	20.5684	19.997	19.8752	2396.22	621.53	1.9464	5.22e-291	5.52e-289	yes	up	XP_022891294.1
gene-LOC111397442	17.5482	17.7251	17.9297	2.56152	2.701	3.12645	1790.61	286.74	2.645	1.1e-289	1.15e-287	yes	up	XP_022880148.1
gene-LOC111401964	98.3375	104.761	94.5333	20.611	21.8381	23.4308	2561.1	575.71	2.1547	1.99e-289	2.07e-287	yes	up	XP_022885725.1
gene-LOC111387047	420.871	406.775	414.244	199.235	205.612	205.638	7254.64	3621.52	1.0028	9.93e-287	1.03e-284	yes	up	XP_022867362.1
gene-LOC111371072	28.1504	28.7269	28.3704	0.644178	0.898418	1.07756	1480.53	46.22	5.0093	1.34e-286	1.38e-284	yes	up	XP_022848755.1
gene-LOC111398035	82.3673	80.8667	82.318	21.2536	18.5173	19.6726	2406.44	591.55	2.0236	1.72e-285	1.77e-283	yes	up	XP_022880763.1
gene-LOC111387622	241.199	239.708	232.193	109.801	103.618	106.861	6015.65	2743.67	1.1327	7.29e-284	7.48e-282	yes	up	XP_022867958.1
gene-LOC111393971	35.7652	35.4418	36.3939	5.38588	4.50532	5.16372	1604.02	227.89	2.8148	1.21e-282	1.23e-280	yes	up	XP_022881192.1
gene-LOC111375991	223.946	230.453	221.724	85.12	83.969	84.4623	3886.56	1480.07	1.3928	3.5e-282	3.54e-280	yes	up	XP_022854686.1
gene-LOC111375250	206.851	200.256	198.835	50.7237	54.0565	52.4156	2441.04	643.09	1.9251	1.54e-281	1.55e-279	yes	up	XP_022853819.1
gene-LOC111391169	111.224	115.199	115.709	42.1012	39.6726	40.5425	3674.05	1333.84	1.4611	1.47e-276	1.45e-274	yes	up	XP_022872083.1
gene-LOC111396040	85.5576	82.0247	85.6132	19.9769	19.4073	20.2851	2172.85	519.99	2.0633	1.86e-276	1.83e-274	yes	up	XP_022878066.1
gene-LOC111392025	334.651	343.573	344.012	122.49	113.508	108.842	3641.29	1247.32	1.5444	1.02e-275	1e-273	yes	up	AAL49750.1
gene-LOC111367954	174.028	170.291	173.331	63.175	64.1596	60.0152	3642.57	1338.74	1.4437	7.28e-275	7.13e-273	yes	up	XP_022844857.1
gene-LOC111389177	82.3964	80.8989	82.1036	19.9287	17.4906	20.5255	2317.67	555.73	2.0607	8.41e-274	8.19e-272	yes	up	XP_022869837.1
gene-LOC111407513	40.1799	40.7319	39.7559	7.58645	6.90179	7.33182	1737.6	319.07	2.4449	1.67e-273	1.62e-271	yes	up	XP_022892810.1
gene-LOC111391318	142.507	142.335	144.118	61.5892	59.9936	58.5824	4578.98	1952.95	1.2289	2.08e-273	2.02e-271	yes	up	XP_022872283.1
gene-LOC111370912	29.1409	29.2653	29.2346	2.9706	3.67075	3.98468	1514.43	186.49	3.0252	3.48e-273	3.37e-271	yes	up	XP_022848582.1
gene-LOC111388149	35.0024	33.8816	36.1422	2.40745	1.90264	2.09545	1291.95	80.01	4.0111	1.11e-271	1.06e-269	yes	up	XP_022868595.1
gene-LOC111403119	73.3778	76.26	73.6181	17.3564	18.7454	16.2081	2217.86	527.7	2.0705	2e-267	1.87e-265	yes	up	XP_022887274.1
gene-LOC111374195	244.106	241.132	249.433	100.712	105.7	106.496	4767.08	2061.89	1.2095	2.25e-260	2.05e-258	yes	up	XP_022886580.1
gene-LOC111376141	281.373	273.212	278.723	100.376	98.1826	90.7647	3420.13	1205.81	1.5033	2.63e-259	2.37e-257	yes	up	XP_022854851.1
gene-LOC111396719	174.302	173.794	166.042	1.10669	1.35474	1.18759	2445.87	17.63	7.1175	8.13e-258	7.32e-256	yes	up	XP_022878963.1
gene-LOC111372287	43.5372	42.1458	41.1437	1.67745	2.3395	1.34123	1268.8	54.44	4.5399	3.27e-257	2.94e-255	yes	up	XP_022850313.1
gene-LOC111397157	31.8348	34.0339	30.1817	1.15287	1.31485	1.31611	1288.48	51.55	4.6457	2.98e-256	2.67e-254	yes	up	XP_022879685.1
gene-LOC111383784	82.7968	79.7506	78.015	14.4064	12.8164	12.6005	1604.42	269.7	2.5716	7.58e-256	6.75e-254	yes	up	XP_022863707.1
gene-LOC111384085	47.9399	47.8512	47.0004	6.4034	6.69521	8.11489	1540.89	232.49	2.7317	3.23e-254	2.87e-252	yes	up	XP_022864076.1
gene-LOC111375678	139.485	139.829	134.382	42.7208	38.4132	40.3781	2619.24	781.22	1.7451	1.33e-252	1.18e-250	yes	up	XP_022854312.1
gene-LOC111400494	62.8238	65.6421	61.6129	18.1184	18.9672	19.5435	2668.4	807.33	1.7255	8e-251	7.06e-249	yes	up	XP_022883681.1
gene-LOC111382257	111.581	110.2	108.684	41.9471	41.2949	41.8202	3398.51	1306.06	1.3799	6.75e-250	5.93e-248	yes	up	XP_022861939.1
gene-LOC111399157	106.987	108.826	106.628	44.759	46.6232	47.4267	4522.82	1977.27	1.1942	1.05e-249	9.16e-248	yes	up	XP_022882174.1
gene-LOC111408661	180.525	178.388	172.326	82.1348	80.0591	82.8192	5395.13	2526.84	1.0948	2.22e-248	1.93e-246	yes	up	XP_022894159.1
gene-LOC111398937	85.3174	84.6756	85.4759	25.6362	22.3145	22.5964	2423.2	679.48	1.8332	5.66e-244	4.86e-242	yes	up	XP_022881877.1
gene-LOC111378740	302.946	296.548	306.693	93.1826	92.1947	93.1204	2467.17	769.98	1.68	3.53e-243	3.02e-241	yes	up	AOA52194.1
gene-LOC111383096	283.61	283.539	282.793	139.067	135.918	139.166	5425.84	2684.8	1.0151	6.73e-243	5.75e-241	yes	up	XP_022862933.1
gene-LOC111400857	334.312	334.193	324.171	126.197	117.26	125.69	3385.53	1278.46	1.4052	3.79e-238	3.19e-236	yes	up	XP_022884068.1
gene-LOC111398587	111.071	114.415	111.04	54.3823	54.8945	54.6751	5485.51	2713.91	1.0152	2.15e-237	1.81e-235	yes	up	XP_022881325.1
gene-LOC111396688	51.8093	50.4993	50.8028	11.0759	11.7429	11.7008	1755.81	402	2.1277	9.51e-237	7.95e-235	yes	up	XP_022878912.1
gene-LOC111383345	52.826	55.4253	52.1007	8.9979	7.93395	8.09956	1419.08	224.94	2.6561	3.4e-236	2.83e-234	yes	up	XP_022863212.1
gene-LOC111378439	73.9531	76.8049	74.1836	17.2449	19.0097	18.3399	1918.56	472.88	2.021	3.78e-235	3.12e-233	yes	up	XP_022857401.1
gene-LOC111377146	319.543	310.337	327.78	140.364	138.955	139.66	4472.07	1986.84	1.1703	7.61e-235	6.25e-233	yes	up	XP_022868031.1
gene-LOC111367232	53.9846	54.346	51.7497	6.01424	6.76337	7.08573	1252.43	157.83	2.9907	1e-233	8.22e-232	yes	up	XP_022843757.1
gene-LOC111397366	62.723	63.9557	63.5998	14.9645	14.2286	16.425	1832.58	446.17	2.0392	8.44e-224	6.73e-222	yes	up	AAQ16310.1
gene-LOC111369918	66.6677	62.4523	61.698	3.99793	4.66671	3.65927	1067.96	70.04	3.9298	1.62e-223	1.29e-221	yes	up	XP_022847416.1
gene-LOC111410815	37.0943	37.636	40.5635	3.27297	3.15857	2.87703	1089.56	89.33	3.6061	2.58e-223	2.04e-221	yes	up	XP_022897140.1
gene-LOC111374558	73.0101	71.6138	72.288	26.4878	26.3096	27.0161	2883.25	1077.34	1.4206	2.71e-223	2.14e-221	yes	up	XP_022853005.1
Novel.27766	294.74	282.065	301.069	109.047	103.09	109.57	3162.91	1177.02	1.4262	2.05e-219	1.6e-217	yes	up	XP_022886878.1
gene-LOC111376712	83.7162	83.5578	82.81	28.8184	28.6082	26.626	2547.08	869.31	1.5502	8.83e-218	6.87e-216	yes	up	XP_022855457.1
gene-LOC111401566	169.42	173.974	169.892	71.9749	71.5565	75.484	3827.3	1658.41	1.2069	3.11e-217	2.41e-215	yes	up	XP_022885127.1
gene-LOC111394661	40.6878	39.851	39.0163	6.31192	6.25515	6.87148	1290.14	213.02	2.6	3.05e-216	2.36e-214	yes	up	XP_022876352.1
gene-LOC111389801	66.5842	67.2646	66.4362	8.68777	7.393	8.44687	1130.28	140.56	3.0072	1.49e-215	1.14e-213	yes	up	XP_022870550.1
Novel.8980	56.3908	58.0298	58.6467	0.897133	0.76397	0.71157	1459.98	20.32	6.1625	1.29e-214	9.88e-213	yes	up
gene-LOC111410495	67.0991	67.9868	68.1319	32.0547	29.5186	29.3389	4595.63	2087.68	1.1376	9.77e-214	7.47e-212	yes	up	XP_022896619.1
gene-LOC111398649	117.31	121.362	114.849	35.7412	31.4195	36.2764	2343.35	696.26	1.7512	8.13e-212	6.15e-210	yes	up	XP_022881423.1
gene-LOC111376278	214.834	229.207	227.605	99.6905	101.819	100.237	4573.46	2086.54	1.1317	1.05e-211	7.95e-210	yes	up	XP_022854995.1
gene-LOC111374392	126.996	125.644	132.541	49.8311	50.2392	51.3751	3240.38	1293.8	1.3245	7.32e-211	5.51e-209	yes	up	XP_022852825.1
gene-LOC111369299	36.6882	37.1954	37.5043	11.0441	9.97572	10.7366	2011.14	582.24	1.7879	1.94e-210	1.45e-208	yes	up	XP_022846527.1
gene-LOC111406245	131.823	130.71	132.626	59.6385	62.5872	60.4682	4229.69	1985.83	1.0909	1.09e-207	8.12e-206	yes	up	XP_022891314.1
gene-LOC111393168	109.329	105.001	108.124	37.305	34.7824	35.264	2411.9	815.38	1.5643	1.41e-206	1.04e-204	yes	up	XP_022874331.1
gene-LOC111408847	76.7813	75.4197	75.9384	29.5617	31.9161	33.0366	3862.43	1625.02	1.2501	1.85e-206	1.36e-204	yes	up	XP_022894425.1
gene-LOC111403282	60.4172	65.9353	60.0209	5.20811	5.30633	5.39386	1012.65	87.78	3.5285	3.93e-206	2.88e-204	yes	up	XP_022887485.1
gene-LOC111400234	79.0924	75.7527	78.4584	6.5007	7.96262	8.20693	1003.79	99.06	3.3442	7.57e-202	5.44e-200	yes	up	XP_022883429.1
gene-LOC111390998	48.2506	48.0504	48.7228	9.81589	9.18864	8.94566	1322.33	258.79	2.3521	9.09e-202	6.52e-200	yes	up	XP_022871901.1
gene-LOC111410801	115.489	116.084	113.111	42.0111	37.3932	37.8367	2570.13	887.7	1.5329	1.48e-200	1.05e-198	yes	up	XP_022897105.1
gene-LOC111373242	32.1508	34.1228	31.8032	6.29337	5.33359	5.63229	1297.36	231.83	2.4832	1.54e-197	1.09e-195	yes	up	XP_022851514.1
gene-LOC111377684	46.3311	47.8671	46.2773	6.3084	6.71831	7.21785	1106.41	161.93	2.7741	2.48e-197	1.74e-195	yes	up	XP_022856578.1
gene-LOC111369436	49.3852	48.6296	46.992	6.49848	6.23047	5.94943	1049.96	137.34	2.9338	4.88e-197	3.43e-195	yes	up	XP_010543462.1
gene-LOC111397017	36.4725	36.467	35.0113	10.1122	10.0554	9.48694	1787.97	498.76	1.8416	5.7e-197	4e-195	yes	up	XP_022879445.1
gene-LOC111367788	280.058	280.454	270.097	106.482	108.267	107.606	2818.27	1110.71	1.3437	2.25e-196	1.57e-194	yes	up	AAN08622.1
gene-LOC111409911	78.9732	79.5093	77.8318	34.4682	34.8119	34.7168	3453.88	1543.54	1.1622	1.45e-195	1.01e-193	yes	up	XP_022895787.1
gene-LOC111388756	182.293	173.217	179.768	76.781	80.3958	81.8838	4078.69	1849.85	1.1415	3.2e-195	2.22e-193	yes	up	XP_022869316.1
gene-LOC111403475	67.191	64.5039	67.4405	9.84647	7.97515	10.0631	1117.99	158.97	2.8146	1.82e-194	1.26e-192	yes	up	XP_022887760.1
gene-LOC111382674	227.844	227.393	238.112	87.0342	89.7188	83.3896	2789.1	1062.67	1.3914	4.42e-194	3.05e-192	yes	up	XP_027352693.1
gene-LOC111411336	45.3708	47.0556	45.61	2.60574	2.43271	1.58277	923.84	44.99	4.3526	2.4e-193	1.65e-191	yes	up	XP_022897645.1
gene-LOC111377813	196.315	190.064	190.345	90.4545	89.0409	92.3426	4095.24	1960.2	1.0635	1.25e-190	8.45e-189	yes	up	XP_022856707.1
gene-LOC111372691	232.348	225.117	224.721	100.303	97.4965	94.8505	3372.59	1469.18	1.1987	2.89e-190	1.96e-188	yes	up	XP_022850846.1
gene-LOC111398978	56.7176	56.5729	56.428	20.9417	19.3293	19.3886	2370.72	846.23	1.4856	4.39e-190	2.96e-188	yes	up	XP_022881930.1
gene-LOC111406146	225.22	212.898	216.151	87.7908	93.692	92.812	3474.89	1479.41	1.2328	1.4e-189	9.35e-188	yes	up	PPR98578.1
Novel.26326	125.564	128.325	129.025	37.6041	33.4548	32.1763	1785.88	488.91	1.8672	8.68e-189	5.77e-187	yes	up	AGC78944.1
gene-LOC111396963	118.98	119.246	117.781	52.6209	50.0457	49.5831	3250.22	1411.48	1.2029	1.66e-188	1.1e-186	yes	up	XP_022879369.1
gene-LOC111385425	80.4616	83.3052	84.603	18.6039	19.3548	19.3496	1427.7	334.54	2.0934	5.04e-188	3.34e-186	yes	up	XP_022865575.1
gene-LOC111401534	54.8217	53.3723	56.1756	4.19209	4.13351	4.88971	890.23	72.69	3.6167	2.73e-187	1.8e-185	yes	up	XP_022885078.1
gene-LOC111377483	37.2628	35.3884	36.6686	2.03466	1.42624	2.27072	883.98	47.06	4.2338	6.8e-186	4.45e-184	yes	up	XP_022856357.1
gene-LOC111408636	45.5075	45.8949	44.2806	9.76934	10.0362	10.0885	1334.45	298.57	2.1607	3.3e-185	2.15e-183	yes	up	XP_022894145.1
gene-LOC111379829	31.4984	30.7511	30.1665	0.838238	0.640069	0.966143	979.5	26.31	5.2216	9.09e-184	5.87e-182	yes	up	XP_022859032.1
gene-LOC111381748	31.8913	29.8349	30.7314	1.47421	1.7006	1.46898	866.75	44.21	4.2934	1.27e-183	8.18e-182	yes	up	XP_022861365.1
gene-LOC111410454	80.7542	76.9636	74.1338	24.1346	22.399	23.7679	1997.79	615.14	1.7001	1.71e-182	1.1e-180	yes	up	XP_022896564.1
gene-LOC111375630	42.3988	41.8069	43.2391	4.15076	3.95323	5.27724	929.49	99.11	3.2328	8.29e-182	5.31e-180	yes	up	XP_022854251.1
gene-LOC111391001	49.9573	51.9101	52.4681	19.4824	19.8581	19.3295	2557.12	987.15	1.3726	8.73e-182	5.59e-180	yes	up	XP_022871903.1
gene-LOC111390908	190.23	192.356	194.607	84.774	82.8867	88.0868	3391.91	1526.22	1.1523	2.14e-181	1.36e-179	yes	up	XP_022871796.1
gene-LOC111368645	223.941	225.774	222.144	108.482	95.119	105.234	4923.53	2298.2	1.0991	8.17e-181	5.18e-179	yes	up	AXI69402.1
gene-LOC111384991	39.2572	36.1601	38.1788	7.33489	6.92036	6.20347	1202.67	219.94	2.4495	2.5e-180	1.58e-178	yes	up	XP_022865111.1
gene-LOC111396371	154.241	156.073	161.333	65.3388	66.0372	70.5556	3401.35	1478.86	1.2019	3.54e-180	2.23e-178	yes	up	XP_022878574.1
gene-LOC111393217	75.9339	78.8392	71.6587	26.7249	25.0528	27.6084	2615.07	931.04	1.4906	3.44e-179	2.17e-177	yes	up	XP_022874421.1
Novel.20229	173.538	167.077	153.585	14.2422	17.9441	15.2833	924.85	90.22	3.3593	4.87e-179	3.06e-177	yes	up	XP_022856299.1
gene-LOC111394797	96.7757	96.4334	95.5144	45.4717	46.1327	45.9561	3698.07	1789.23	1.0477	1.48e-177	9.2e-176	yes	up	XP_022876554.1
gene-LOC111370962	47.4731	47.8882	45.7712	21.4584	21.1986	22.8933	4103.26	1935.36	1.085	5.59e-177	3.45e-175	yes	up	XP_022848654.1
gene-LOC111410622	295.156	296.689	295.78	123.225	137.109	123.199	3643.05	1598.54	1.1883	1.47e-176	9.07e-175	yes	up	XP_022896826.1
gene-LOC111365398	142.631	152.096	137.558	40.8317	39.2963	39.9373	1731.36	488.32	1.8259	3.09e-176	1.91e-174	yes	up	XP_022841669.1
gene-LOC111382805	77.4948	77.0303	77.2237	17.7071	15.1477	15.6366	1240.29	263.52	2.2334	1.33e-173	8.05e-172	yes	up	XP_022862613.1
gene-LOC111387553	121.534	121.338	124.029	56.723	54.4438	51.8769	3428.83	1547.26	1.1471	1.57e-173	9.52e-172	yes	up	XP_022867893.1
gene-LOC111406377	90.9172	90.2781	96.4695	31.7845	29.4756	32.4626	2204.76	755.72	1.5446	3.02e-173	1.83e-171	yes	up	XP_022891575.1
gene-LOC111405792	69.9545	68.8393	67.2432	16.7144	17.8792	16.3765	1399.38	351.55	1.9931	1.53e-172	9.14e-171	yes	up	XP_022890602.1
gene-LOC111395949	33.1657	30.5374	34.0865	5.14987	5.67483	4.98639	1087.2	178.51	2.6061	2.05e-172	1.23e-170	yes	up	XP_022877951.1
gene-LOC111392955	134.987	132.08	132.799	53.7392	55.3518	58.7899	3018.91	1287.14	1.2309	2.28e-172	1.36e-170	yes	up	XP_022874133.1
gene-LOC111381695	65.6798	64.8097	62.142	18.8138	19.5399	20.3788	1792.35	554.97	1.6927	6.14e-172	3.66e-170	yes	up	XP_022861277.1
Novel.20439	58.0704	59.5769	57.793	7.87554	8.37619	7.04269	923.59	124.53	2.8893	6.03e-171	3.56e-169	yes	up	EYU35418.1
gene-LOC111372239	36.2233	37.9733	39.6612	0.729131	0.409975	0.49791	1130.42	16.5	6.0909	4.99e-169	2.91e-167	yes	up	XP_022850242.1
gene-LOC111379255	17.4346	18.0486	17.7688	2.37245	2.30757	2.58694	915.84	126.92	2.8522	5.66e-169	3.3e-167	yes	up	XP_022858374.1
gene-LOC111403918	62.0506	58.7154	61.9233	22.3117	18.9828	20.6355	2360.2	812.43	1.5381	1.94e-168	1.13e-166	yes	up	XP_022888352.1
gene-LOC111374732	10.3006	10.1766	10.2657	0.0994436	0.0585777	0.106713	1424.16	12.45	6.8395	1.26e-167	7.3e-166	yes	up	XP_022875613.1
gene-LOC111380822	48.788	48.048	50.3657	5.18339	5.46201	4.01721	841.01	85.06	3.302	2.52e-167	1.45e-165	yes	up	RXH90936.1
gene-LOC111382077	119.187	114.368	117.971	58.9529	55.4795	58.3163	4190.97	2091.42	1.003	8.99e-167	5.17e-165	yes	up	XP_022861715.1
gene-LOC111402264	161.783	161.98	163.664	42.992	43.0146	37.7465	1395.26	359.72	1.9541	9.57e-165	5.47e-163	yes	up	XP_022886205.1
gene-LOC111403752	86.4433	87.1736	88.1153	30.395	29.5394	28.3924	1881.41	644.74	1.5442	1.5e-164	8.54e-163	yes	up	XP_022888137.1
gene-LOC111370655	49.4177	47.6309	49.0406	6.43668	9.20806	6.81322	1097.83	171.4	2.6797	1.5e-164	8.54e-163	yes	up	XP_022848244.1
gene-LOC111396339	42.4739	41.6459	43.0537	11.4381	11.8206	10.4192	1452.43	390.58	1.8937	1.82e-164	1.04e-162	yes	up	XP_022878519.1
gene-LOC111387814	29.2393	26.6606	28.8392	4.82722	5.07819	5.73794	1126.38	211.17	2.4175	1.33e-163	7.48e-162	yes	up	PIN05231.1
gene-LOC111369602	60.0694	64.4424	60.76	22.1279	22.7819	22.2298	2201.27	810.08	1.442	4.57e-163	2.57e-161	yes	up	XP_022846956.1
gene-LOC111396075	64.2123	64.8012	71.1892	7.74972	8.89315	8.70849	901.05	115.87	2.9597	4.73e-163	2.66e-161	yes	up	XP_022878120.1
gene-LOC111384383	73.8342	73.9981	73.1119	34.8646	34.883	35.625	3403.13	1648.18	1.0463	6.37e-163	3.58e-161	yes	up	XP_022864428.1
gene-LOC111390982	54.2697	53.2722	49.0294	16.359	15.9392	16.7675	1895.89	603.33	1.6529	1.33e-162	7.42e-161	yes	up	XP_022871881.1
gene-LOC111399650	48.1932	49.0114	47.7959	22.7504	22.2316	21.9045	3183.55	1491.26	1.0938	1.81e-161	1.01e-159	yes	up	XP_022882852.1
gene-LOC111402066	23.719	25.2138	23.8887	4.41285	4.85962	5.12811	1113.15	223.55	2.3175	1.21e-160	6.68e-159	yes	up	XP_022885880.1
gene-LOC111373561	14.0664	14.7873	14.4761	0.89529	0.84436	0.674558	748.48	42.35	4.1393	4.06e-160	2.24e-158	yes	up	XP_022851878.1
gene-LOC111374309	63.9094	65.5875	66.7791	25.3079	26.3435	24.7989	2350.34	929.65	1.3375	5.12e-160	2.82e-158	yes	up	XP_022852732.1
gene-LOC111381628	39.2201	37.4228	36.491	1.1326	1.31348	1.56988	788.84	28.44	4.7996	7.23e-159	3.96e-157	yes	up	XP_022861196.1
gene-LOC111365261	29.2056	30.3214	28.2899	5.47415	5.1381	4.54486	1002.94	175.78	2.5104	6.39e-158	3.47e-156	yes	up	XP_022841470.1
gene-LOC111384946	42.1141	42.1366	43.3771	4.9216	5.12738	5.28137	802.1	97.84	3.036	2.23e-156	1.21e-154	yes	up	XP_022865060.1
gene-LOC111385836	311.309	307.293	300.925	153.901	149.366	149.494	3629.25	1814.65	1.0001	5.73e-156	3.09e-154	yes	up	AAL09741.1
gene-LOC111401037	103.058	107.833	107.882	43.6552	43.1249	44.8481	2534.89	1062.93	1.2537	2.32e-155	1.25e-153	yes	up	XP_022884341.1
gene-LOC111385867	11.0645	11.6264	11.3937	1.62799	1.73107	1.33432	874.92	122.34	2.8356	2.68e-155	1.44e-153	yes	up	XP_022866064.1
gene-LOC111402265	59.961	60.1328	61.9763	23.795	23.6559	23.5409	2192.97	868.31	1.3362	6.71e-155	3.6e-153	yes	up	XP_022886206.1
gene-LOC111379443	165.679	159.017	156.786	78.8982	81.0441	76.3189	3971.93	1979.19	1.0052	8.32e-155	4.45e-153	yes	up	XP_022858585.1
gene-LOC111402984	156.38	153.03	154.002	68.1228	61.7138	65.75	2715.18	1163.68	1.2223	4.12e-154	2.19e-152	yes	up	XP_022887087.1
gene-LOC111391380	37.3943	41.4187	41.1108	6.59262	5.56831	5.24885	927.76	136.76	2.7586	1.13e-153	5.98e-152	yes	up	XP_022872361.1
gene-LOC111393084	51.6523	50.9989	53.103	21.8793	23.1564	21.7799	2719.57	1184.73	1.1986	7.31e-153	3.83e-151	yes	up	XP_022874254.1
gene-LOC111403610	52.2509	55.292	53.9296	16.6732	18.9389	17.4285	1845.08	615.49	1.5839	1.23e-152	6.44e-151	yes	up	XP_022887947.1
gene-LOC111392094	17.0241	16.0894	17.052	2.62648	2.70749	2.55861	886.16	141.58	2.6457	4.17e-152	2.17e-150	yes	up	XP_022873139.1
gene-LOC111380244	77.3086	81.9532	83.1853	27.3358	26.2771	30.1018	2118.75	742.94	1.5122	4.86e-152	2.53e-150	yes	up	CAB59429.1
gene-LOC111408834	130.196	126.47	126.938	64.3161	62.8839	61.5996	3542.45	1770.47	1.0006	9.19e-152	4.77e-150	yes	up	XP_022894390.1
gene-LOC111391550	111.555	109.528	110.302	51.4717	45.4847	46.8538	3071.82	1353.64	1.1817	8.55e-151	4.41e-149	yes	up	XP_022872552.1
gene-LOC111372374	18.6406	18.8756	19.3255	2.37088	2.1198	1.73939	773.12	86.04	3.1633	1.24e-150	6.39e-149	yes	up	XP_022850453.1
gene-LOC111408828	20.9461	24.4524	24.1109	0.815879	0.600747	0.812982	784.93	25.57	4.9395	5.16e-150	2.65e-148	yes	up	XP_022894376.1
gene-LOC111374393	36.1106	37.7187	39.7013	6.85443	5.08742	5.96845	953.76	152.78	2.64	8.59e-149	4.39e-147	yes	up	XP_022852826.1
gene-LOC111398970	24.6985	24.2343	25.0808	1.12742	1.08956	0.982988	691.25	30.35	4.5074	1.07e-145	5.42e-144	yes	up	XP_022881921.1
gene-LOC111402472	32.0951	31.7929	31.6697	10.8709	10.0795	10.2154	1582.15	523.99	1.5938	3.67e-145	1.85e-143	yes	up	XP_022886579.1
gene-LOC111405079	49.1365	46.7464	48.0317	16.571	16.7095	15.6043	1703.2	587.49	1.5353	2.65e-144	1.33e-142	yes	up	XP_022889551.1
gene-LOC111379472	33.2589	32.518	31.3559	6.33312	5.45235	5.71318	918.5	168.02	2.45	9.88e-144	4.94e-142	yes	up	XP_022858613.1
gene-LOC111390711	64.7304	65.1406	63.165	22.038	22.7908	23.9531	1792.74	648.7	1.4676	1.63e-142	8.07e-141	yes	up	XP_022871563.1
gene-LOC111402017	33.31	32.187	33.7883	5.96506	6.68845	6.4011	936.54	182.53	2.3599	1.79e-142	8.84e-141	yes	up	XP_022885802.1
gene-LOC111367912	22.2546	21.0607	20.3466	1.28847	1.13384	1.34893	666.58	40.1	4.0568	2.9e-142	1.43e-140	yes	up	XP_022844793.1
gene-LOC111385780	533.399	564.245	573.032	251.236	251.159	267.236	24690.6	11550.8	1.096	4.49e-142	2.21e-140	yes	up	XP_022865962.1
gene-LOC111407520	44.6628	45.2894	45.238	13.8928	14.2285	14.8439	1482.51	478.47	1.6321	7.55e-142	3.72e-140	yes	up	XP_022892824.1
gene-LOC111396873	61.4112	60.1034	58.965	27.4407	25.8185	24.6135	2703.06	1184.32	1.19	1.67e-141	8.19e-140	yes	up	XP_022879230.1
gene-LOC111399696	60.5659	56.7579	61.3575	16.5094	15.284	16.4473	1292.76	354.42	1.867	2.04e-141	9.98e-140	yes	up	XP_022882920.1
gene-LOC111409775	62.4267	64.1111	64.2572	30.7236	29.8222	28.4035	3009.93	1424.94	1.0779	5.61e-141	2.74e-139	yes	up	XP_022895581.1
Novel.18675	254.482	239.65	251.347	59.2286	53.6331	54.5852	1056.11	240.88	2.1317	6.48e-141	3.16e-139	yes	up	YP_009430358.1
gene-LOC111377320	73.7495	75.4306	71.4071	17.4372	15.9478	18.4304	1107.25	264.12	2.0686	1.18e-140	5.73e-139	yes	up	XP_022856164.1
gene-LOC111398498	24.2328	23.805	23.4318	5.10374	5.47542	4.46076	1018.32	217.61	2.2252	4.03e-140	1.95e-138	yes	up	XP_022881197.1
gene-LOC111375252	97.2257	98.6782	96.6119	37.4821	39.338	36.9959	1985.02	784.33	1.3395	1.29e-139	6.23e-138	yes	up	XP_022853821.1
gene-LOC111366330	24.845	24.9696	25.3482	0.657685	0.523887	0.22456	827.31	15.71	5.7031	3.95e-139	1.9e-137	yes	up	XP_022842841.1
gene-LOC111400917	37.092	36.6669	37.4089	11.1289	10.3572	10.3236	1285.19	373.43	1.7823	8.56e-139	4.11e-137	yes	up	XP_022884155.1
gene-LOC111372023	326.234	327.293	304.325	132.115	125.846	124.275	2261.6	916.46	1.3032	1.56e-138	7.5e-137	yes	up	XP_022849928.1
gene-LOC111398546	33.509	35.1281	36.2547	14.7669	15.0523	15.1676	2510.25	1093.31	1.1986	3.98e-136	1.88e-134	yes	up	XP_022881273.1
gene-LOC111407917	104.98	101.112	100.374	41.7357	45.3055	43.5761	2413.81	1044.74	1.209	5.32e-135	2.51e-133	yes	up	XP_022893401.1
gene-LOC111401235	20.0049	19.7728	20.2944	1.90007	1.57336	1.571	634.59	54.11	3.5492	3.77e-134	1.78e-132	yes	up	XP_022884650.1
gene-LOC111389588	59.5445	62.9755	62.9699	10.3266	9.75122	9.30501	774.27	124.55	2.6344	1.7e-132	7.9e-131	yes	up	XP_022870287.1
gene-LOC111380821	57.6575	56.1221	57.6718	10.1908	13.4489	12.2576	1007.55	214.24	2.2353	3.92e-132	1.81e-130	yes	up	XP_022860205.1
gene-LOC111401630	29.6997	29.3219	28.1653	7.53191	8.45659	7.31027	1196.02	324.56	1.8817	8.93e-132	4.12e-130	yes	up	XP_022885224.1
gene-LOC111405928	44.2905	41.0417	44.259	7.3105	6.87105	7.32574	793.29	133.69	2.5692	4.11e-131	1.89e-129	yes	up	XP_022890813.1
gene-LOC111390801	60.0091	53.687	57.8215	4.3347	3.07203	3.00413	624.97	38.51	4.0154	5.37e-131	2.46e-129	yes	up	XP_022871684.1
gene-LOC111372371	21.8237	21.9894	18.8492	2.92818	2.85235	2.73864	767.53	105.96	2.8568	7.7e-131	3.52e-129	yes	up	XP_022850449.1
gene-LOC111374955	23.8237	22.7398	26.2777	5.43759	5.71395	6.01601	1137.24	272.19	2.0633	1.83e-130	8.35e-129	yes	up	XP_022853486.1
gene-LOC111390840	83.4687	83.2263	82.4402	34.1242	38.0964	35.3003	2402.34	1052.89	1.1904	3.47e-129	1.57e-127	yes	up	XP_022871724.1
gene-LOC111409866	156.23	155.377	156.182	67.7867	65.685	60.4906	2157.2	908.27	1.247	7.86e-128	3.51e-126	yes	up	XP_022895714.1
gene-LOC111370551	128.019	129.113	127.785	57.9877	60.1514	63.3979	2784.85	1333.81	1.0628	2.43e-127	1.08e-125	yes	up	XP_022848073.1
gene-LOC111410070	219.355	226.332	232.917	97.515	101.387	101.145	2397.46	1076.49	1.1549	2.48e-127	1.1e-125	yes	up	KZN08909.1
gene-LOC111394632	21.4943	22.4504	22.1025	5.04145	4.60639	5.26243	948.38	217.42	2.1253	3.73e-127	1.65e-125	yes	up	XP_022876312.1
gene-LOC111382412	215.791	212.496	219.351	94.0375	97.7152	92.418	2261.64	1007.74	1.166	1.2e-126	5.3e-125	yes	up	XP_022862151.1
gene-LOC111367569	31.8216	30.2321	31.0605	3.23154	4.60895	3.9428	692.14	88.96	2.9623	2.73e-126	1.2e-124	yes	up	XP_022844278.1
gene-LOC111403211	128.495	130.645	127.838	55.0828	54.1083	55.6635	2062.03	892.05	1.209	4.88e-126	2.14e-124	yes	up	XP_022887391.1
gene-LOC111408785	15.8546	15.0353	15.3305	0.98883	0.831559	0.726024	584.47	32.69	4.1558	1.38e-125	6.01e-124	yes	up	XP_022894321.1
gene-LOC111405618	50.9106	50.2591	50.4392	17.2752	18.018	17.7732	1469.88	522.47	1.4927	7.36e-125	3.2e-123	yes	up	XP_022890345.1
gene-LOC111372774	73.5826	77.9785	74.0275	33.8776	32.2614	31.1215	2329.15	1019.72	1.1908	8.57e-125	3.72e-123	yes	up	XP_022850937.1
gene-LOC111387150	25.8217	28.1232	25.5457	7.55418	6.98525	8.04047	1277.65	368.55	1.7942	1.65e-124	7.15e-123	yes	up	XP_022867453.1
gene-LOC111379455	179.986	179.022	178.502	81.5769	85.9009	88.3068	2723.14	1315.98	1.0499	1.95e-124	8.44e-123	yes	up	XP_022858595.1
gene-LOC111373036	36.7645	37.0685	35.8698	7.63787	9.57384	8.27315	1006.67	237.5	2.0844	2.3e-124	9.94e-123	yes	up	XP_022851258.1
gene-LOC111370761	10.3783	10.2606	10.4353	1.96493	1.9736	2.17615	811.78	162.22	2.3244	2.43e-123	1.04e-121	yes	up	XP_022848395.1
gene-LOC111369749	58.5251	58.4714	56.4611	11.3029	10.5239	10.7205	782.7	149.14	2.3915	5.22e-123	2.24e-121	yes	up	XP_022847160.1
gene-LOC111376252	272.377	288.693	280.792	119.214	120.114	115.063	2056.44	879.09	1.2254	2.26e-122	9.66e-121	yes	up	XP_022854969.1
gene-LOC111412332	27.8872	28.0508	26.5868	7.44911	6.9271	7.32284	1042.57	278.38	1.9053	3.03e-122	1.29e-120	yes	up	XP_022898989.1
gene-LOC111382147	47.8357	49.7979	49.2069	10.3295	10.4128	10.5334	846.65	183.13	2.2089	5.36e-122	2.28e-120	yes	up	XP_022861797.1
gene-LOC111384532	56.6556	57.9098	60.3568	9.80912	10.5129	9.77429	739.34	129.18	2.5163	2.04e-121	8.64e-120	yes	up	XP_011084508.1
gene-LOC111408848	26.9848	26.8377	27.2871	8.64086	8.88633	9.07521	1306.52	435.16	1.5865	2.4e-121	1.01e-119	yes	up	XP_022894426.1
gene-LOC111383636	37.9621	39.0949	41.1759	1.75326	2.91954	1.73669	576.93	31.76	4.1818	4.21e-121	1.77e-119	yes	up	XP_022863521.1
gene-LOC111412219	41.382	38.6097	40.3082	6.10812	5.75163	5.54621	673.99	99.02	2.7661	4.9e-121	2.06e-119	yes	up	XP_022898820.1
gene-LOC111387493	65.274	65.4822	59.427	12.0155	8.47473	9.75522	791.65	127.83	2.6289	5.17e-121	2.17e-119	yes	up	XP_022867821.1
gene-LOC111402028	227.715	223.429	213.717	103.58	99.7674	96.8499	2445.82	1121.41	1.125	6.34e-121	2.66e-119	yes	up	EAZ14922.1
gene-LOC111384481	76.2983	76.6869	74.4468	29.8345	28.7926	31.4825	1808.54	727.66	1.3142	8.25e-121	3.45e-119	yes	up	XP_022864525.1
gene-LOC111392540	107.037	102.881	105.021	39.2751	40.3222	44.8265	1949.92	782.33	1.319	8.62e-120	3.59e-118	yes	up	XP_022873673.1
gene-LOC111374455	73.2103	72.3655	64.399	6.85841	5.56325	7.96301	614.52	60.58	3.3457	1.48e-119	6.16e-118	yes	up	XP_022852894.1
gene-LOC111379438	59.3808	59.0325	62.1945	26.8221	26.4098	27.6325	2273.28	1033.6	1.137	4.97e-119	2.06e-117	yes	up	XP_022858577.1
gene-LOC111375896	52.0144	49.0286	49.2028	14.8423	15.5935	15.6218	1215.79	378.48	1.6847	5.7e-119	2.36e-117	yes	up	XP_021898397.1
gene-LOC111403834	75.2992	81.9939	76.8408	32.587	35.4455	32.4196	2399.62	1045.5	1.1982	1.83e-118	7.55e-117	yes	up	XP_022888229.1
gene-LOC111393758	153.589	158.496	157.495	66.4577	62.9352	67.4769	1943.7	827.52	1.2319	2.37e-118	9.74e-117	yes	up	XP_022875217.1
gene-LOC111409306	48.8222	48.8385	48.1499	14.8287	16.3466	16.9025	1352.45	452.88	1.5797	2.51e-118	1.03e-116	yes	up	XP_022895104.1
gene-LOC111411363	15.0529	15.6778	14.2461	2.65583	2.31188	2.87108	752.28	133.14	2.4997	3.46e-117	1.41e-115	yes	up	XP_022897674.1
gene-LOC111370693	28.8487	34.6856	31.2012	0.671921	0.784999	0.432623	695.89	14.09	5.6185	6.17e-117	2.51e-115	yes	up	XP_022848298.1
gene-LOC111379861	130.474	125.503	124.442	8.07153	10.3394	12.4828	2109.15	173.97	3.602	6.33e-117	2.57e-115	yes	up	XP_022859068.1
gene-LOC111385913	34.525	33.9558	34.4558	13.1631	12.5316	14.1888	1716.33	675.31	1.3465	7.11e-116	2.87e-114	yes	up	XP_022866098.1
gene-LOC111405332	48.102	49.3298	51.1682	17.8144	16.4233	17.4332	1402.58	495.25	1.5012	1.9e-114	7.57e-113	yes	up	XP_022889928.1
gene-LOC111401567	80.779	86.7002	85.1675	30.3958	28.6312	25.2563	1490.58	504.93	1.5596	4.94e-114	1.97e-112	yes	up	XP_021997245.1
gene-LOC111405623	81.2583	82.6993	82.793	38.0293	39.4094	40.2703	2425.37	1174.95	1.0459	5.15e-114	2.05e-112	yes	up	XP_022890352.1
gene-LOC111409172	20.2449	21.3622	20.7492	3.92358	3.745	3.43068	705.98	127.6	2.4661	1.65e-113	6.54e-112	yes	up	XP_022894919.1
gene-LOC111396661	99.0826	82.8613	91.8452	35.5288	35.5816	35.6727	2403.87	952.07	1.337	5.66e-113	2.24e-111	yes	up	XP_022878877.1
gene-LOC111399549	22.3945	21.9459	23.4002	1.21514	1.4686	1.97844	531.96	37.19	3.8455	1.24e-112	4.88e-111	yes	up	XP_022882701.1
gene-LOC111372106	16.315	16.7354	15.5248	1.46407	0.893217	1.12221	534.94	38.91	3.7778	1.91e-112	7.53e-111	yes	up	XP_022845205.1
gene-LOC111409764	15.1113	14.5443	15.6646	2.806	2.58343	2.22961	696.21	118.85	2.5476	1.96e-112	7.69e-111	yes	up	XP_022895552.1
gene-LOC111402401	65.8263	68.7113	69.633	23.7498	24.9213	24.8259	1420.02	519.11	1.4517	5.33e-112	2.09e-110	yes	up	XP_022886444.1
gene-LOC111368158	35.0816	33.4583	35.2302	1.97578	1.76516	2.47357	518.46	31.53	4.0433	9.7e-112	3.8e-110	yes	up
gene-LOC111407301	29.3563	30.0627	30.3541	11.4471	11.0024	10.7102	1450.26	543.97	1.4138	9.79e-112	3.83e-110	yes	up	XP_022892477.1
gene-LOC111370519	35.5848	31.6474	35.2372	0.412315	0.425033	0.688263	735.99	11.13	6.0569	1.12e-111	4.37e-110	yes	up	XP_022848007.1
gene-LOC111402201	12.2257	12.2575	12.0168	1.52299	2.18674	1.59541	662.43	97.78	2.7605	1.83e-111	7.12e-110	yes	up	XP_022886129.1
gene-LOC111374524	45.9871	43.9476	43.7863	9.62926	8.96952	8.02997	758.54	153.38	2.3045	2.4e-111	9.35e-110	yes	up	XP_022852963.1
gene-LOC111390556	18.015	17.5497	16.5486	1.86686	1.732	1.93655	551.12	59.45	3.214	1.1e-110	4.27e-109	yes	up	XP_022871378.1
gene-LOC111377232	16.8277	16.9869	17.099	2.48435	2.96114	2.77704	647.37	106.18	2.6092	1.22e-110	4.72e-109	yes	up	XP_022856061.1
gene-LOC111384804	56.9272	61.0777	57.3877	19.7732	21.4152	18.9356	1383.47	481.6	1.5217	7.6e-110	2.93e-108	yes	up	XP_022864898.1
gene-LOC111372360	26.9928	29.0741	29.4787	6.77092	8.19135	8.25293	1101.68	303.63	1.8604	1.63e-109	6.27e-108	yes	up	XP_022850431.1
gene-LOC111385098	72.913	74.6266	73.5668	25.5316	25.4662	24.2903	1231.03	425.66	1.5315	1.31e-108	5.02e-107	yes	up	ATN39845.1
gene-LOC111411887	93.7951	93.6603	95.2644	38.8732	39.7272	38.064	1668.02	698.97	1.2545	1.82e-108	6.96e-107	yes	up	XP_022898312.1
gene-LOC111367678	39.3139	40.2612	39.1554	17.8322	18.6446	18.5895	2149.25	1012.27	1.0866	1.97e-108	7.51e-107	yes	up	XP_022844438.1
gene-LOC111379651	43.0131	44.093	44.6916	17.6272	16.0105	16.2971	1510.62	581.18	1.377	2.48e-108	9.42e-107	yes	up	XP_022858845.1
gene-LOC111391569	113.374	113.033	110.357	46.5294	44.4502	48.8467	1755.2	740.07	1.2467	7.97e-108	3.02e-106	yes	up	XP_022872576.1
gene-LOC111401456	76.2509	76.7272	74.5425	31.5652	31.4121	32.4651	1712.42	729.48	1.2316	1.12e-107	4.23e-106	yes	up	XP_022884963.1
gene-LOC111367420	44.2685	43.3635	44.1104	14.5945	12.9056	15.4016	1253.46	414.51	1.5972	1.17e-107	4.4e-106	yes	up	XP_022844046.1
gene-LOC111374926	152.604	146.535	154.565	60.5162	62.4722	64.3817	1721.94	722.16	1.2542	6.28e-107	2.35e-105	yes	up	XP_022853461.1
gene-LOC111369495	51.1279	48.281	49.3035	21.3382	21.5033	19.8184	1841.48	787.91	1.2246	1.03e-106	3.84e-105	yes	up	XP_022846800.1
gene-LOC111397959	23.6329	23.827	22.8861	1.27861	1.03561	2.05811	506.9	32	3.9941	1.18e-106	4.42e-105	yes	up	XP_022880689.1
gene-LOC111399728	26.7162	27.6502	25.0119	8.21392	7.23348	8.03365	1112.96	334.32	1.7354	1.38e-106	5.13e-105	yes	up	XP_022882962.1
gene-LOC111370632	22.6392	21.9258	22.4743	2.55006	1.88392	1.64188	519.03	47.76	3.4361	3.64e-106	1.35e-104	yes	up	XP_022848213.1
gene-LOC111411812	15.2338	15.7404	16.0466	6.51102	6.41074	6.3095	1642.02	681.98	1.2669	4.19e-106	1.55e-104	yes	up	XP_022898192.1
gene-LOC111401316	37.8043	34.7587	35.5256	10.77	10.3736	11.1238	1056.77	320.36	1.723	3.71e-105	1.37e-103	yes	up	XP_022884773.1
gene-LOC111371174	268.83	270.777	267.057	133.99	128.266	130.269	2276.15	1124.72	1.0169	1.06e-104	3.91e-103	yes	up	XP_022848847.1
gene-LOC111371358	34.0672	33.4413	34.6226	7.88145	9.84681	8.14578	925.28	238.06	1.9587	1.34e-104	4.92e-103	yes	up	XP_022849065.1
gene-LOC111378815	33.7436	31.3951	29.3413	5.84753	6.2463	6.45686	733.69	146.29	2.3285	1.64e-104	6.01e-103	yes	up	XP_022857854.1
gene-LOC111389542	86.5832	87.5039	90.9074	34.8159	35.9481	34.7487	1540.26	622.79	1.3059	1.67e-104	6.14e-103	yes	up	XP_022870239.1
gene-LOC111396584	40.4025	44.4984	39.8286	5.61497	4.1344	5.24289	562.82	68.69	3.0336	1.91e-104	7.02e-103	yes	up	XP_022878759.1
gene-LOC111395104	15.3062	15.6679	15.5287	0.762292	0.884031	0.647595	481.76	24.13	4.3166	1.25e-103	4.56e-102	yes	up	XP_022876885.1
gene-LOC111402039	22.8449	23.0935	24.0863	1.76379	1.08109	1.5858	483.35	31.05	3.9586	1.42e-103	5.17e-102	yes	up	XP_022885843.1
gene-LOC111365302	18.3251	18.2916	18.734	2.68768	1.77865	1.85155	548.9	63.61	3.1042	1.47e-103	5.37e-102	yes	up	XP_022841513.1
gene-LOC111393654	119.806	119.681	123.41	49.4257	52.2533	55.2769	1889.29	829.83	1.1877	2.71e-103	9.86e-102	yes	up	XP_022875069.1
gene-LOC111379239	29.1461	29.969	30.626	3.94423	3.72229	3.27873	531.55	65.83	3.0106	6.34e-103	2.3e-101	yes	up	XP_022858350.1
gene-LOC111371080	59.2759	60.1897	60.1897	25.0563	25.2187	24.7035	1597.25	676.93	1.2382	1.05e-102	3.78e-101	yes	up	XP_022848762.1
gene-LOC111409283	113.739	108.816	107.5	55.6843	54.8006	50.954	2582.28	1282.59	1.0094	1.21e-102	4.34e-101	yes	up	XP_022895070.1
gene-LOC111382577	57.2413	52.4947	54.4823	7.35518	10.6947	10.1361	697.94	121.67	2.5238	1.22e-102	4.38e-101	yes	up	XP_022862364.1
gene-LOC111401160	22.9826	21.1486	22.2736	5.78167	5.61869	4.83772	857.9	213.02	2.0084	1.36e-102	4.86e-101	yes	up	XP_022884539.1
gene-LOC111400935	49.4629	49.1847	49.9508	22.0677	20.4964	21.8113	1768.16	777.85	1.1846	1.98e-102	7.08e-101	yes	up	XP_022884179.1
gene-LOC111370239	66.4443	68.0904	65.9955	6.62457	7.64838	6.68229	498.03	52.85	3.2362	9.57e-102	3.4e-100	yes	up	XP_022847693.1
gene-LOC111394575	26.5549	28.0521	27.2374	4.96858	4.76241	4.02222	617.9	105.43	2.5482	1.08e-101	3.85e-100	yes	up	XP_022876210.1
gene-LOC111373034	12.4554	12.6429	13.2094	1.65076	1.40138	1.45882	519.25	62.09	3.062	1.18e-101	4.18e-100	yes	up	XP_022851255.1
gene-LOC111394197	33.6901	33.101	34.6985	16.5442	16.3157	16.5678	2236.55	1106.12	1.0156	9.92e-101	3.5e-99	yes	up	XP_022875730.1
gene-LOC111378188	42.3151	41.0211	40.1317	17.7783	17.5384	17.7445	1700.19	741.99	1.1968	1.48e-100	5.23e-99	yes	up	XP_022857126.1
gene-LOC111367501	42.3316	42.9512	42.2895	14.4649	15.9181	16.3677	1332.03	495.73	1.4271	1.86e-100	6.54e-99	yes	up	XP_022844179.1
gene-LOC111404802	26.5641	28.3603	27.7181	5.84428	4.37399	5.24056	679.33	129.03	2.3949	2.19e-100	7.69e-99	yes	up	XP_022889324.1
gene-LOC111374269	31.3095	33.2937	32.2926	8.5338	10.51	10.3363	1132.04	348.61	1.7006	5.51e-100	1.93e-98	yes	up	XP_022852692.1
gene-LOC111388020	19.716	18.6876	19.1835	3.32008	3.78275	3.90655	650.64	126.33	2.3669	1.49e-99	5.22e-98	yes	up	XP_022868445.1
gene-LOC111376077	35.4747	30.8648	36.0738	5.94966	4.47556	5.2342	628.72	97.61	2.6861	1.59e-99	5.57e-98	yes	up	XP_022854773.1
gene-LOC111370676	4648.73	4548	4819.54	2182.81	2214.09	1991.5	70682.7	32714.3	1.1114	2.38e-99	8.29e-98	yes	up	XP_022848273.1
gene-LOC111406343	126.459	121.11	120.907	49.9621	53.2843	53.228	1684.19	726.3	1.2145	4.16e-99	1.45e-97	yes	up	XP_022891507.1
gene-LOC111383913	14.5442	14.6571	14.8796	1.4118	1.45535	1.38326	472.6	46.28	3.3518	6.37e-99	2.21e-97	yes	up	XP_022863878.1
gene-LOC111410569	44.8713	46.2835	45.8893	7.26473	7.24193	7.4531	564.86	91.92	2.6196	1.51e-98	5.24e-97	yes	up	XP_022896750.1
gene-LOC111372246	27.105	25.2227	26.0778	7.60008	7.1841	7.26314	899.58	256.87	1.8083	1.98e-98	6.86e-97	yes	up	XP_022850258.1
gene-LOC111377975	101.213	95.325	96.3734	29.8916	30.6223	32.1763	1038.26	333.65	1.6391	1.99e-98	6.87e-97	yes	up	XP_022856900.1
gene-LOC111376975	117.822	125.212	120.746	60.0497	56.1282	54.0365	2222.6	1056.03	1.0725	5.44e-98	1.87e-96	yes	up	XP_022855754.1
gene-LOC111386755	68.6259	70.5163	70.9442	29.8407	31.256	31.3352	1728.17	772.15	1.1624	1.23e-97	4.21e-96	yes	up	XP_022866989.1
gene-LOC111391854	42.9633	43.996	43.2283	19.8531	18.532	19.3961	1758.56	792.58	1.1495	1.68e-97	5.74e-96	yes	up	XP_022872899.1
gene-LOC111393647	114.067	108.739	114.223	50.4493	52.8523	56.3669	2294.96	1104.13	1.0566	2.45e-97	8.39e-96	yes	up	XP_022875060.1
gene-LOC111402275	41.8583	39.9856	44.1187	15.1067	14.7444	15.6247	1289.53	472.77	1.4477	6.32e-97	2.15e-95	yes	up	XP_022886217.1
gene-LOC111386934	14.9911	16.6294	14.5996	0.90381	1.63849	1.43809	487.99	42.69	3.5201	2.29e-96	7.73e-95	yes	up	XP_022867204.1
gene-LOC111378723	17.0905	17.1878	16.083	1.65898	1.18967	1.47064	459.49	40.01	3.5203	2.57e-96	8.68e-95	yes	up	AUB29350.1
gene-LOC111382164	16.0893	17.0107	16.3535	5.4548	5.34422	5.72453	1082.89	367.43	1.5596	3.68e-96	1.24e-94	yes	up	XP_022862054.1
gene-LOC111411693	63.5946	63.2053	63.1713	29.8708	29.6466	27.9708	1856.2	868.07	1.096	1.39e-95	4.67e-94	yes	up	XP_022898018.1
gene-LOC111385396	46.6024	44.1107	44.8468	19.9234	20.8196	20.1802	1795.58	819.48	1.1323	3.04e-95	1.02e-93	yes	up	TEY12095.1
gene-LOC111380797	31.1022	30.0721	30.5031	7.64053	6.90227	5.73052	734.37	164.89	2.1522	3.67e-95	1.23e-93	yes	up	XP_022860210.1
gene-LOC111369459	19.6575	20.0389	20.2672	3.75506	4.70461	4.30851	683.09	147.72	2.2103	5.91e-95	1.97e-93	yes	up	XP_022846745.1
gene-LOC111367790	163.461	169.372	170.967	61.0725	53.7067	58.8589	1145.47	400.9	1.5139	1.67e-94	5.56e-93	yes	up	XP_643865.1
gene-LOC111391603	17.5625	17.4002	17.5309	4.75985	4.59156	4.73291	791.1	215.54	1.8759	4.8e-94	1.59e-92	yes	up	XP_022872618.1
gene-LOC111372992	29.2994	28.1883	28.7764	6.99914	7.64154	8.32475	823.27	222.58	1.8891	6.91e-94	2.28e-92	yes	up	XP_022851198.1
gene-LOC111372000	52.5269	55.0755	53.823	16.9605	16.5574	16.8744	945.8	299.83	1.6571	1.09e-93	3.6e-92	yes	up	XP_022849911.1
gene-LOC111400932	118.716	115.836	113.978	33.1544	32.2783	35.7191	871.69	256.91	1.7638	6.2e-93	2.03e-91	yes	up	XP_022853015.1
gene-LOC111380745	81.5663	83.2574	83.4762	38.5047	38.1101	39.9546	1863.02	888.19	1.0688	9.48e-93	3.1e-91	yes	up	XP_022860146.1
gene-LOC111365912	39.7016	39.8242	37.8239	18.173	17.2422	18.906	1948.43	915.91	1.0898	1.59e-92	5.19e-91	yes	up	XP_022842236.1
gene-LOC111367610	30.9916	34.1045	31.9489	10.8103	11.4664	10.8374	1122.47	388.96	1.5285	1.81e-92	5.87e-91	yes	up	XP_022844345.1
gene-LOC111399174	30.1352	30.529	29.2487	11.7293	10.7671	10.3763	1220.83	453.23	1.4286	2.31e-92	7.48e-91	yes	up	XP_011075293.1
gene-LOC111409332	16.781	16.8055	16.5271	1.6234	1.59564	1.45847	436.78	41.4	3.3979	4.36e-92	1.41e-90	yes	up	XP_022895146.1
gene-LOC111382863	20.1534	20.1957	21.6572	4.0414	3.70316	3.92908	590.68	112.92	2.3862	7.94e-92	2.56e-90	yes	up	XP_022862666.1
gene-LOC111378205	13.0644	13.0263	13.9434	0.658117	0.839944	0.807114	420.35	24.58	4.0983	4.75e-91	1.52e-89	yes	up	XP_022857141.1
gene-LOC111384074	71.6741	73.4143	71.9626	22.0012	23.6416	22.2747	918.67	291.92	1.654	1.1e-90	3.51e-89	yes	up	XP_022864064.1
gene-LOC111388752	60.3865	62.6293	59.7239	26.2119	26.7791	26.1188	1541.57	677.71	1.1856	1.42e-90	4.53e-89	yes	up	XP_022869315.1
gene-LOC111388637	19.7955	19.4357	19.9225	0.376025	0.271337	0.564917	517.64	10.77	5.5946	1.88e-90	5.98e-89	yes	up	XP_022869159.1
gene-LOC111409843	29.153	27.4741	28.3077	11.2142	10.9765	11.0292	1283.47	509.77	1.3324	2.33e-90	7.39e-89	yes	up	XP_022895693.1
gene-LOC111394727	47.351	48.3635	49.5275	20.2885	19.8454	19.1011	1382.74	572.66	1.2708	2.41e-90	7.63e-89	yes	up	XP_022876450.1
gene-LOC111401345	15.7306	16.5945	16.1774	3.53693	3.64602	3.47473	640.74	142.98	2.1634	2.41e-90	7.64e-89	yes	up	XP_022884812.1
gene-LOC111381890	46.4346	45.381	45.2442	16.8663	18.8922	17.017	1296.86	507.11	1.3549	3.3e-90	1.04e-88	yes	up	XP_022861503.1
gene-LOC111376863	26.2402	27.9455	28.7404	4.95015	5.10283	4.84329	562.25	102.56	2.4536	5.69e-90	1.79e-88	yes	up	XP_022855636.1
gene-LOC111393450	62.4031	63.6784	66.2267	24.6562	22.8198	21.3394	1180.56	428.97	1.4587	7.96e-90	2.5e-88	yes	up	XP_022874751.1
gene-LOC111388669	82.2199	87.7979	87.7399	23.4323	24.4702	25.3639	832.5	240.31	1.7927	8.57e-90	2.69e-88	yes	up
gene-LOC111410829	96.2489	97.9197	98.6064	41.0242	42.426	37.7746	1455.95	612.17	1.249	2.41e-89	7.53e-88	yes	up	XP_022897163.1
gene-LOC111391676	52.6212	52.3769	52.8263	23.0896	21.7836	19.3438	1538.42	635.62	1.2737	2.59e-89	8.07e-88	yes	up	RYR59965.1
gene-LOC111390075	45.4715	46.6536	45.9968	0.759642	0.548151	0.570619	598.29	8.26	6.1734	4.89e-89	1.52e-87	yes	up	XP_022870828.1
gene-LOC111389750	58.5351	52.4373	54.1874	21.9687	21.1392	22.0057	1412.54	565.51	1.3216	5.19e-89	1.61e-87	yes	up	XP_022870471.1
gene-LOC111402320	16.9182	16.6092	16.158	2.56823	3.20157	2.11504	547.46	88.22	2.6316	1.2e-88	3.7e-87	yes	up	ABJ98314.1
gene-LOC111382669	10.2168	10.1539	10.9011	3.20885	3.67208	3.63813	1077.47	368.07	1.5502	1.22e-88	3.77e-87	yes	up	XP_022862470.1
gene-LOC111411914	26.3293	27.8817	26.2405	12.1771	12.4773	12.7378	1810.9	854.73	1.0835	5.24e-88	1.61e-86	yes	up	XP_022898349.1
gene-LOC111410480	21.68	20.9294	23.3605	7.35299	7.55862	7.42763	1056.89	363.44	1.5396	9.04e-88	2.77e-86	yes	up	XP_022896603.1
gene-LOC111367179	17.2374	17.3135	16.83	3.46413	3.3247	3.2687	566.14	112.53	2.3303	1.14e-87	3.48e-86	yes	up	XP_022843691.1
gene-LOC111409842	27.4737	28.8329	27.4416	11.467	12.8637	11.1109	1634.15	702.29	1.218	3.45e-87	1.05e-85	yes	up	XP_022895692.1
gene-LOC111403593	13.3024	12.8347	13.5209	2.6619	2.72076	2.63862	578.47	118.82	2.2834	3.7e-87	1.13e-85	yes	up	XP_022887929.1
gene-LOC111389321	27.7686	26.8925	27.8241	8.63028	7.61106	7.78218	827.12	244.61	1.7567	4.9e-87	1.49e-85	yes	up	XP_022870012.1
gene-LOC111407149	18.0449	17.0277	17.8504	1.89788	1.48858	1.85952	422.08	42.48	3.3127	7.11e-87	2.16e-85	yes	up	XP_022892241.1
gene-LOC111382276	40.9688	42.0745	41.9086	2.86816	1.7951	2.08852	401.38	22.02	4.183	8.63e-87	2.61e-85	yes	up	XP_022861960.1
gene-LOC111392577	16.7363	16.3253	19.4476	1.98764	2.12626	1.77073	460.72	52.43	3.133	9.07e-87	2.74e-85	yes	up	XP_022871764.1
gene-LOC111387743	102.946	106.852	110.762	29.7885	35.7867	27.8801	941.89	278.86	1.7548	1.6e-86	4.83e-85	yes	up	XP_022896227.1
gene-LOC111401322	69.5777	65.7624	67.3306	28.9052	29.192	32.1094	1704.99	770.66	1.1469	1.63e-86	4.93e-85	yes	up	XP_022884782.1
gene-LOC111373045	13.5428	13.8353	13.8157	3.43307	3.11766	3.39895	663.31	162.69	2.0273	2.05e-86	6.17e-85	yes	up	XP_022851273.1
gene-LOC111385168	43.3314	42.1788	45.1387	20.4475	21.0782	20.9148	1885.91	915.3	1.0429	2.11e-86	6.36e-85	yes	up	XP_022865310.1
gene-LOC111398895	35.5188	33.814	36.8637	8.81208	8.90221	10.591	793.09	214.68	1.8872	2.27e-86	6.84e-85	yes	up	XP_022881820.1
gene-LOC111411215	36.3476	35.1505	36.8771	13.7171	13.1348	13.7407	1133.49	431.13	1.3946	2.66e-86	7.99e-85	yes	up	XP_022897541.1
Novel.12682	61.6981	60.9984	66.0755	12.2403	15.3217	11.5714	639.41	134.61	2.2468	3.76e-86	1.13e-84	yes	up	XP_022896906.1
gene-LOC111369566	106.739	104.098	108.353	53.3479	52.3641	50.7832	1935.29	963.53	1.0057	4.2e-86	1.26e-84	yes	up	XP_022893674.1
gene-LOC111409830	12.2549	13.7805	12.6019	1.75631	1.86535	1.85614	477.75	68.79	2.7963	6.13e-86	1.83e-84	yes	up	XP_022895673.1
gene-LOC111407647	19.2231	19.0226	19.6174	4.85243	5.37067	5.45379	745.52	205.12	1.8628	6.68e-86	2e-84	yes	up	XP_022893031.1
gene-LOC111403493	22.4987	22.7816	22.3113	0.333315	0.229064	0.278196	600.54	7.58	6.3044	7.44e-86	2.22e-84	yes	up	XP_022887786.1
gene-LOC111411111	11.6585	10.964	11.267	0.766558	0.702402	0.639794	392.78	24.82	3.9821	1.11e-85	3.31e-84	yes	up	XP_022897444.1
gene-LOC111410352	80.7342	80.4125	75.2902	35.3061	35.1986	35.2919	1608.6	730.94	1.1386	1.91e-85	5.68e-84	yes	up	XP_022896408.1
gene-LOC111373294	81.5112	75.8586	77.8304	37.0093	36.2387	36.1602	1752.41	827.78	1.0824	2.64e-85	7.84e-84	yes	up	XP_022851570.1
gene-LOC111392869	11.0956	10.8571	10.561	3.34097	2.86098	3.18997	813.37	238.58	1.7695	3.13e-85	9.29e-84	yes	up	XP_022872715.1
gene-LOC111408959	28.6419	30.0502	28.4447	8.72276	8.56867	9.14014	838.2	258.2	1.6993	3.16e-85	9.38e-84	yes	up	XP_022894588.1
gene-LOC111404278	22.0109	22.6686	21.8233	0.121575	0.281982	0.163078	719.97	6.23	6.8553	3.27e-85	9.69e-84	yes	up	XP_022888871.1
gene-LOC111402321	41.7728	40.5104	40.987	16.4327	14.364	16.6714	1266.28	495.15	1.3551	3.81e-85	1.13e-83	yes	up	XP_022886311.1
gene-LOC111412371	61.0515	62.4352	65.9277	27.7611	26.002	29.3958	1695.06	755.72	1.1653	4.5e-85	1.33e-83	yes	up	XP_022899041.1
gene-LOC111376665	18.2658	18.8831	20.7676	0.362578	0.249175	0.691702	473.05	10.81	5.4634	3e-84	8.79e-83	yes	up	XP_022855403.1
gene-LOC111397360	54.2043	53.2824	50.5325	25.2635	25.6486	26.864	2039.63	1019.47	1.0016	6.5e-84	1.9e-82	yes	up	XP_022880020.1
gene-LOC111381038	12.3404	12.1288	12.0415	1.22575	1.41048	1.59065	421.45	49.55	3.092	1.47e-83	4.29e-82	yes	up	XP_022860504.1
gene-LOC111398536	16.7001	16.178	14.3013	0.866511	0.852637	0.676256	394.15	20.32	4.2751	1.77e-83	5.14e-82	yes	up	XP_022881256.1
gene-LOC111393736	12.1839	13.9237	12.794	3.28818	3.68663	3.14658	755.22	199.54	1.9191	9.9e-83	2.87e-81	yes	up	XP_022875192.1
gene-LOC111412644	83.199	77.3189	84.5232	38.1039	36.9224	35.2158	1692.87	773.38	1.1296	1.15e-82	3.33e-81	yes	up	XP_022899363.1
gene-LOC111412502	73.4543	74.271	72.4246	32.9475	34.591	31.6898	1547.85	708.47	1.1272	1.53e-82	4.42e-81	yes	up	XP_022899211.1
gene-LOC111410243	22.817	24.1013	24.9581	9.01974	9.19009	8.71341	1130.13	429.88	1.3933	2.63e-82	7.58e-81	yes	up	XP_022896273.1
gene-LOC111366150	87.3478	88.0666	88.8095	38.7108	41.5504	38.2368	1525	694.53	1.1344	3.01e-82	8.67e-81	yes	up	XP_022842605.1
gene-LOC111373431	8.52258	9.89653	8.8847	0.230801	0.281178	0.247672	428.19	12.1	5.1457	8.91e-82	2.56e-80	yes	up	XP_022851736.1
gene-LOC111409050	22.3609	19.2864	23.2358	0.759058	1.34138	1.16363	393.78	20.12	4.2959	9.92e-82	2.85e-80	yes	up	XP_022872738.1
gene-LOC111381066	6.12727	6.56572	6.38076	0.591009	0.456929	0.510892	382.3	31.73	3.5886	1.17e-81	3.35e-80	yes	up	XP_022860548.1
gene-LOC111370963	13.957	14.28	13.7719	4.37343	4.40183	3.97253	802.81	247.38	1.6974	1.6e-81	4.58e-80	yes	up	XP_022848655.1
gene-LOC111379049	50.4236	48.6106	49.7489	16.1577	14.4315	16.9826	884.75	287.27	1.6237	2e-81	5.72e-80	yes	up	XP_004245661.1
gene-LOC111407650	35.3707	37.0822	35.8376	16.0289	16.4265	16.5962	1518.33	698.42	1.1204	2.11e-81	6.03e-80	yes	up	XP_022893032.1
gene-LOC111377163	32.9569	32.3259	35.745	2.54314	4.05923	3.16921	405.22	39.81	3.3494	2.67e-81	7.63e-80	yes	up	XP_022855986.1
gene-LOC111386499	47.9247	47.3154	47.8653	21.3516	21.1382	19.8986	1391.61	616.07	1.175	4.29e-81	1.22e-79	yes	up	XP_022866734.1
gene-LOC111402281	6.42932	6.2678	6.2522	1.00713	0.937261	0.765533	445.76	64.73	2.7807	8.62e-81	2.45e-79	yes	up	RXI08153.1
gene-LOC111390750	37.7608	37.8473	39.2883	14.2228	12.6282	14.9654	1092.51	403.77	1.4363	1.25e-80	3.54e-79	yes	up	XP_022871623.1
gene-LOC111382801	15.5224	16.6175	16.331	0.901345	0.707922	0.829056	371.59	18.98	4.2895	2.51e-80	7.11e-79	yes	up	XP_022862609.1
gene-LOC111401764	42.7907	43.9895	41.9341	20.5985	20.9783	19.3645	1708.64	821.5	1.0561	3.43e-80	9.68e-79	yes	up	XP_002267279.1
Novel.22133	39.155	39.24	42.0677	19.662	19.0802	17.785	1822.44	868.4	1.0681	3.68e-80	1.04e-78	yes	up	CDY45505.1
gene-LOC111381585	45.1274	43.3317	43.6435	11.2026	9.48864	10.337	609.19	145.29	2.0675	5.11e-80	1.44e-78	yes	up	XP_022861146.1
gene-LOC111389727	16.5438	17.565	16.1166	4.36549	4.07409	3.90845	639.79	159.72	2.0009	6.44e-80	1.81e-78	yes	up	XP_011087440.1
gene-LOC111383385	53.8492	51.1685	51.7977	22.4018	21.9873	22.1639	1299.12	559.89	1.2147	8.33e-80	2.34e-78	yes	up	XP_022863261.1
gene-LOC111409759	44.5037	43.5343	42.2882	20.5199	22.0967	20.0295	1826.54	891.6	1.0349	1.12e-79	3.14e-78	yes	up	TEY26410.1
gene-LOC111401313	23.8993	24.979	26.2004	4.23016	6.05645	5.67423	630.73	136.18	2.2135	1.53e-79	4.29e-78	yes	up	XP_022884770.1
gene-LOC111407699	104.316	104.981	108.009	45.7123	50.3398	49.7516	1605.69	749.29	1.1	1.63e-79	4.56e-78	yes	up	AAL50317.1
gene-LOC111396316	29.0134	29.6933	27.7946	11.8874	11.4453	11.7614	1197.2	493.23	1.2796	7.36e-79	2.04e-77	yes	up	XP_022878489.1
gene-LOC111380387	18.784	20.3027	20.3947	4.65699	4.73302	4.50471	596.79	141.57	2.0746	9.5e-79	2.63e-77	yes	up	XP_022859703.1
Novel.15653	113.12	113.057	117.123	30.2106	26.1074	28.7306	624.44	157.09	1.9903	1.47e-78	4.05e-77	yes	up	XP_018628784.1
gene-LOC111383800	21.745	23.0524	22.401	0.346266	0.178473	0.464472	510.86	7.64	6.0703	1.68e-78	4.65e-77	yes	up	AFI47928.1
gene-LOC111396900	30.2354	27.4417	29.0318	11.4452	11.7084	12.4222	1308.77	545.31	1.2644	2e-78	5.51e-77	yes	up	XP_022879266.1
gene-LOC111409339	11.1815	11.7046	10.7149	0.855172	0.755614	0.852135	362	26.95	3.7482	2.09e-78	5.76e-77	yes	up	XP_022895157.1
gene-LOC111395253	11.3628	12.3608	12.0895	1.39205	2.19162	1.52097	465.59	67.4	2.7883	3.19e-78	8.77e-77	yes	up	XP_022877006.1
gene-LOC111401208	23.0091	22.0848	23.2997	3.45767	3.72157	3.60129	442.59	70.85	2.6437	6.52e-78	1.78e-76	yes	up	XP_022884606.1
gene-LOC111409021	25.3094	24.1747	26.3837	6.31404	6.78661	6.5277	648.42	170.36	1.9285	9.82e-78	2.67e-76	yes	up	XP_022894683.1
gene-LOC111385095	8.36459	7.55708	7.37649	1.05621	1.39501	1.20426	464.53	74.02	2.6522	4.04e-77	1.09e-75	yes	up	XP_022865229.1
gene-LOC111387005	37.1531	38.8187	41.0774	10.8848	10.2049	12.9391	820.91	242.37	1.7611	4.39e-77	1.19e-75	yes	up	XP_022867292.1
gene-LOC111391111	14.6268	12.9019	14.3813	0.398879	0.445448	0.178349	414.88	10.28	5.3244	1.19e-76	3.21e-75	yes	up	XP_011075044.1
gene-LOC111398965	41.9473	48.6794	46.013	15.3708	13.7256	14.8135	918.47	299.72	1.6144	1.53e-76	4.1e-75	yes	up	XP_022881913.1
gene-LOC111394456	46.8677	49.469	45.6948	22.0645	22.834	21.1152	1624.59	766.78	1.0829	1.69e-76	4.52e-75	yes	up	XP_022876057.1
gene-LOC111395886	15.6214	14.6358	14.8675	4.2555	3.25544	3.84553	662.95	169.41	1.9679	1.8e-76	4.82e-75	yes	up	XP_022877857.1
gene-LOC111382229	42.7282	43.9626	41.6101	19.375	19.6312	20.5543	1529.63	721.11	1.0856	2.12e-76	5.66e-75	yes	up	XP_022861900.1
gene-LOC111399177	125.619	126.261	124.892	58.6486	61.6765	54.9842	1572.73	743.11	1.0811	2.21e-76	5.9e-75	yes	up	XP_022882217.1
gene-LOC111403462	147.91	152.757	152.204	72.6225	71.6854	66.9753	1547.16	732.98	1.0768	2.56e-76	6.83e-75	yes	up	XP_022887740.1
gene-LOC111370858	34.3662	33.4064	34.6328	15.1373	16.2592	14.1494	1484.78	670.6	1.1461	3e-76	7.98e-75	yes	up	XP_022848522.1
gene-LOC111401005	28.3013	26.9493	25.6905	11.0015	9.97807	10.9641	1188.67	476.37	1.3201	3.55e-76	9.45e-75	yes	up	XP_022884294.1
gene-LOC111393237	7.62324	7.59978	7.43497	0.464886	0.522791	0.226758	352.82	19.2	4.1907	8.77e-76	2.32e-74	yes	up	XP_022874444.1
gene-LOC111367910	14.9524	16.8353	14.2944	1.27051	1.6272	1.9831	393.84	42.37	3.2223	1.59e-75	4.19e-74	yes	up	XP_022844789.1
gene-LOC111387994	119.199	117.649	122.211	54.1064	56.3563	56.2471	1467.4	691.88	1.0848	3.26e-75	8.54e-74	yes	up	XP_022868416.1
gene-LOC111388024	12.1355	14.224	12.0995	1.76379	1.72415	1.53376	416.13	55.18	2.9129	3.84e-75	1e-73	yes	up	XP_022868450.1
gene-LOC111398904	19.3336	20.8622	18.7583	1.94299	2.54029	3.00039	409.34	52.78	2.9607	4.3e-75	1.12e-73	yes	up	XP_022881834.1
gene-LOC111407788	21.9534	21.9021	20.7547	4.55366	4.98235	4.71507	532.24	119.22	2.1593	7.71e-75	2.01e-73	yes	up	XP_022893235.1
gene-LOC111410133	88.8537	89.5077	92.3094	39.6068	40.1083	38.5291	1275.02	565.63	1.172	1.31e-74	3.39e-73	yes	up	XP_022896118.1
gene-LOC111387234	104.11	92.6313	90.6799	35.8709	36.3639	32.9288	1112.64	413.39	1.4289	1.34e-74	3.48e-73	yes	up	XP_008788592.1
gene-LOC111407974	15.3922	15.3497	15.2087	2.78607	2.93654	3.25847	483	95.87	2.3349	1.41e-74	3.66e-73	yes	up	XP_022893475.1
gene-LOC111397064	68.5507	66.4071	64.3035	31.3025	28.1381	30.7088	1489.28	684.19	1.1226	2.03e-74	5.26e-73	yes	up	XP_022879537.1
gene-LOC111399252	18.2691	17.5557	18.3143	3.44497	2.89053	2.79409	444.72	76.15	2.5436	2.79e-74	7.21e-73	yes	up	XP_022882288.1
gene-LOC111401068	18.2541	18.7299	16.8187	0.79008	1.11987	0.317938	358.52	15.07	4.5619	4.99e-74	1.28e-72	yes	up	XP_022863443.1
gene-LOC111379793	16.2064	16.0203	16.9288	3.59539	3.48263	3.72516	521.85	116.47	2.1639	6.12e-74	1.58e-72	yes	up	XP_022859001.1
gene-LOC111382630	24.284	23.986	23.2447	4.58265	4.43477	5.51979	503.23	103.89	2.2789	1.01e-73	2.59e-72	yes	up
gene-LOC111375188	82.6267	82.3827	89.2718	39.6156	41.7373	41.4188	1725.56	846.06	1.028	1.53e-73	3.94e-72	yes	up	XP_022853756.1
gene-LOC111396126	10.5133	10.9858	10.5513	4.34937	3.97615	4.24692	1049.91	418.22	1.3276	2.95e-73	7.52e-72	yes	up	XP_022878205.1
gene-LOC111384789	104.874	104.273	101.483	33.3285	30.4075	36.3129	800.44	261.81	1.6136	3.75e-73	9.58e-72	yes	up	XP_022864881.1
gene-LOC111402391	44.4988	46.1393	45.3721	20.1973	19.0248	18.9297	1207.63	524.31	1.2029	4.88e-73	1.25e-71	yes	up	XP_022886421.1
gene-LOC111398529	46.9981	48.8432	47.9694	16.0905	15.2367	14.0543	758.75	243.13	1.6403	6e-73	1.53e-71	yes	up	XP_022881238.1
gene-LOC111410892	112.993	108.997	113.787	51.6222	51.1937	49.6984	1352.68	623.91	1.1161	8.73e-73	2.22e-71	yes	up	XP_022897254.1
gene-LOC111407226	12.415	13.4316	13.0774	0.691119	0.910335	0.700437	333.58	20.03	4.0569	1.04e-72	2.63e-71	yes	up	XP_022892359.1
gene-LOC111412409	108.256	108.256	110.163	48.4865	54.9283	53.9956	1702.62	833.18	1.0318	1.38e-72	3.49e-71	yes	up	OIT34195.1
gene-LOC111373632	103.345	94.2851	109.833	49.1571	50.6236	46.2795	2097.23	1011.7	1.0511	1.54e-72	3.9e-71	yes	up	XP_022851954.1
gene-LOC111391085	8.76166	10.1234	9.68424	1.3491	0.910284	0.842307	383.24	42.24	3.1745	1.69e-72	4.27e-71	yes	up	XP_022871998.1
gene-LOC111389210	18.1818	17.6222	17.0753	4.1736	3.59648	4.26874	533.64	123.37	2.1138	7.25e-72	1.83e-70	yes	up	XP_022869868.1
gene-LOC111389816	11.2192	12.4927	12.4893	0.118264	0.487646	0.190363	402.89	9	5.4863	1.28e-71	3.21e-70	yes	up	XP_022870562.1
gene-LOC111384860	25.8855	24.896	26.0747	4.98321	4.10953	5.7415	482.12	94.5	2.353	2.14e-71	5.33e-70	yes	up	XP_022864966.1
gene-LOC111389200	21.6726	26.4999	23.0647	1.97809	2.58286	2.05193	355.5	33.51	3.4065	6.28e-71	1.55e-69	yes	up	XP_022869859.1
gene-LOC111378601	38.7757	41.637	31.2347	0.165517	0.938424	0.888082	443.91	8.05	5.8036	8.06e-71	1.99e-69	yes	up	XP_022857599.1
gene-LOC111368691	4.67328	4.67577	4.24295	0.585643	0.452781	0.589175	366.57	44.57	3.0408	8.38e-71	2.07e-69	yes	up	XP_022845859.1
gene-LOC111411297	17.5281	20.1249	18.3907	6.32987	5.08297	5.2421	804.07	242.63	1.7263	1.17e-70	2.89e-69	yes	up	XP_022897608.1
gene-LOC111373556	6.02348	5.91571	6.01955	0.77571	0.625803	0.615263	350.43	39.96	3.1295	1.59e-70	3.89e-69	yes	up	XP_022851873.1
gene-LOC111374200	27.3734	28.7878	28.6375	8.80936	9.85544	10.0396	817.19	280.92	1.5413	2.08e-70	5.08e-69	yes	up	XP_022852611.1
gene-LOC111369600	36.6475	34.4583	36.7217	14.721	15.3076	14.0381	1103.88	458.11	1.2685	2.77e-70	6.76e-69	yes	up	XP_022846951.1
gene-LOC111397478	56.1197	60.7767	55.885	24.2392	23.9544	22.5716	1135.22	472.14	1.2649	2.78e-70	6.79e-69	yes	up	XP_022880196.1
gene-LOC111366821	7.94977	8.14339	8.30075	0.416813	0.480219	0.236796	327.38	15.45	4.3973	3.47e-70	8.45e-69	yes	up	XP_022843285.1
gene-LOC111407895	20.2848	20.9335	22.9163	0.673379	0.757253	0.722602	344.74	11.75	4.8745	8.81e-70	2.14e-68	yes	up	XP_022893367.1
gene-LOC111407778	15.0987	14.9422	14.6152	4.58418	4.01098	4.48735	657.1	195.48	1.7493	1.12e-69	2.71e-68	yes	up	XP_022893212.1
gene-LOC111396993	50.6134	48.7572	49.1996	23.1603	20.3189	22.0059	1289.71	577.24	1.1598	2.05e-69	4.94e-68	yes	up	XP_022879424.1
gene-LOC111387860	25.6771	24.1781	25.2669	7.002	7.25171	8.77785	755.48	235.23	1.6859	2.72e-69	6.56e-68	yes	up	XP_022868225.1
gene-LOC111376755	9.69866	9.57136	9.75194	0.706253	0.940381	0.915771	324.52	29.1	3.4825	3.54e-69	8.5e-68	yes	up	XP_022855498.1
gene-LOC111407413	21.5069	21.3924	21.4422	7.95107	8.47338	8.53228	945.27	372.34	1.3448	4.13e-69	9.92e-68	yes	up	NP_001312979.1
gene-LOC111373931	19.2956	17.8329	17.3557	5.05445	5.78101	5.94049	744.87	232.92	1.6796	4.17e-69	1e-67	yes	up	XP_022852294.1
gene-LOC111381700	43.852	47.4743	44.384	18.8833	17.7899	18.4743	1071.25	442.06	1.2766	6.73e-69	1.61e-67	yes	up	XP_022861283.1
gene-LOC111407224	12.1811	12.7498	12.0662	3.51692	4.06537	3.93888	713.07	225.51	1.6619	7.51e-69	1.8e-67	yes	up	XP_022892354.1
gene-LOC111403856	31.2899	30.1964	33.3358	7.55311	9.01266	8.43832	603.11	161.51	1.9014	9.68e-69	2.31e-67	yes	up	XP_022888255.1
gene-LOC111365244	9.91214	10.6354	11.0135	1.52245	1.51234	1.45551	375.17	54.2	2.7896	1.07e-68	2.55e-67	yes	up	XP_022841429.1
gene-LOC111409073	39.3084	39.3208	39.6042	18.3823	18.7714	16.4538	1352.39	622.66	1.118	1.71e-68	4.08e-67	yes	up	XP_022894745.1
gene-LOC111402331	7.28905	7.86912	7.63641	1.08407	1.45997	1.42599	428.97	75.88	2.5015	1.78e-68	4.23e-67	yes	up	XP_022886327.1
gene-LOC111392940	14.95	14.7356	14.3561	2.94621	2.83234	2.80634	437.78	86.65	2.3367	1.97e-68	4.67e-67	yes	up	XP_022874120.1
gene-LOC111408830	7.0612	6.2465	6.9034	1.14755	1.22964	1.34486	440.45	82.37	2.421	2.03e-68	4.81e-67	yes	up	XP_022894379.1
gene-LOC111387808	38.8058	37.5134	35.5077	10.3239	10.6424	11.5047	648.69	191.28	1.7637	2.31e-68	5.48e-67	yes	up	XP_022868165.1
gene-LOC111378445	42.0655	41.9985	42.9146	16.9751	18.2691	19.2471	1174.08	511.68	1.1992	3.89e-68	9.18e-67	yes	up	XP_022857409.1
gene-LOC111402474	18.2802	17.6938	17.4641	5.19456	5.9551	6.1992	754.86	248.89	1.6028	6.98e-68	1.64e-66	yes	up	XP_022886581.1
gene-LOC111376069	14.3445	13.2211	13.6275	3.5407	2.974	2.98333	516.81	121	2.0934	7.05e-68	1.66e-66	yes	up	XP_022854763.1
gene-LOC111382351	20.5256	18.5938	21.2394	2.11452	1.73261	3.08363	366.32	42.72	3.1058	8.74e-68	2.06e-66	yes	up	XP_022862059.1
gene-LOC111380091	30.8875	31.2219	33.4706	9.80719	8.14965	8.75217	628.55	178.35	1.8156	2.49e-67	5.85e-66	yes	up	XP_022859323.1
gene-LOC111366272	54.4061	54.8334	36.3601	0.639562	0.549408	1.02947	898.91	13.91	6.0201	2.87e-67	6.73e-66	yes	up	XP_022842770.1
gene-LOC111396406	11.518	11.1295	11.327	1.51014	1.62158	1.553	355.34	49.76	2.8367	3.33e-67	7.79e-66	yes	up	XP_022878610.1
gene-LOC111398523	13.6396	12.3866	15.0005	1.53527	1.20779	1.12723	334.14	32	3.3795	3.8e-67	8.89e-66	yes	up	XP_022881231.1
gene-LOC111377821	20.6409	21.8064	21.1005	5.73857	6.0279	5.4565	575.72	158.45	1.8605	4.36e-67	1.02e-65	yes	up	XP_022856717.1
gene-LOC111385395	27.4038	29.5247	33.3641	6.34442	6.60181	5.33094	496.39	102.03	2.2792	1.72e-66	3.97e-65	yes	up	XP_022865549.1
gene-LOC111407351	5.81351	6.58245	6.59705	0.650731	0.651074	0.698299	326.53	34.92	3.225	6.44e-66	1.48e-64	yes	up	XP_022892542.1
gene-LOC111384573	69.0738	67.2735	70.8556	32.7622	35.2634	30.8897	1508.77	731.42	1.044	7.15e-66	1.64e-64	yes	up	XP_022864637.1
gene-LOC111411261	13.4772	15.1259	13.0978	0.657825	0.949362	1.3177	312.88	22.29	3.8207	9.05e-66	2.08e-64	yes	up	XP_022897577.1
gene-LOC111399904	34.7213	36.4888	32.4707	14.7383	13.9138	12.2758	1127.3	451.87	1.3178	9.84e-66	2.26e-64	yes	up	XP_022883160.1
gene-LOC111405611	43.6199	42.5469	37.599	11.6085	10.6599	11.4548	610.43	168.9	1.8547	1.06e-65	2.43e-64	yes	up	ABQ41978.1
gene-LOC111387298	52.9566	55.719	55.4984	22.3759	25.629	21.1096	1238.51	529.48	1.225	1.43e-65	3.26e-64	yes	up	XP_022867615.1
gene-LOC111379528	38.3514	40.2389	39.3944	17.1363	17.9362	17.8595	1180.33	537.76	1.1342	3.46e-65	7.87e-64	yes	up	XP_022858688.1
gene-LOC111410556	13.8705	13.5783	14.048	0.292226	0.473377	0.49278	327.08	10.07	5.0283	3.74e-65	8.51e-64	yes	up	XP_022896731.1
gene-LOC111379500	18.1105	18.4282	23.0086	3.60648	2.97418	2.46719	434.64	67.05	2.691	4.54e-65	1.03e-63	yes	up	XP_022858648.1
gene-LOC111378816	17.0389	18.4059	16.7699	1.78863	1.58772	2.71912	345.8	41	3.0824	5.43e-65	1.23e-63	yes	up	XP_022857854.1
gene-LOC111370746	10.4308	8.86155	9.4762	1.81707	1.78062	1.6851	421.99	78.69	2.4232	5.72e-65	1.29e-63	yes	up	XP_022848375.1
gene-LOC111383326	12.4602	12.5457	13.3797	1.8837	2.1216	1.72193	362.09	54.86	2.7208	6.34e-65	1.44e-63	yes	up	XP_022863180.1
gene-LOC111396850	23.0843	24.1859	24.4104	10.1185	9.90244	10.7665	1104.9	481.93	1.1971	6.44e-65	1.46e-63	yes	up	XP_022879169.1
gene-LOC111410512	18.2314	16.931	19.1718	5.74334	5.14007	5.827	684.85	213.88	1.679	1.27e-64	2.87e-63	yes	up	XP_022896648.1
gene-LOC111384795	25.4067	26.4951	27.7841	6.69046	7.10426	5.82999	521.24	130.35	1.9973	2.52e-64	5.65e-63	yes	up	XP_022864886.1
gene-LOC111378210	19.3285	17.4291	19.9496	5.11995	5.68628	5.29799	612.28	176.58	1.7942	9.68e-64	2.16e-62	yes	up	XP_022857146.1
gene-LOC111373196	61.8709	61.7575	62.0978	26.8478	28.0952	29.6288	1201.88	555.79	1.1136	1.17e-63	2.59e-62	yes	up	XP_022851462.1
gene-LOC111407512	24.693	28.8761	26.7359	0.749222	0.600702	1.33998	317.42	10.8	4.8876	1.32e-63	2.92e-62	yes	up	XP_022892811.1
gene-LOC111377179	9.32967	10.6346	11.1017	2.97894	2.97282	2.99265	645.12	188.62	1.7727	1.35e-63	2.99e-62	yes	up	XP_022856001.1
gene-LOC111410330	76.5438	78.9135	79.6844	34.4958	35.984	34.2944	1128.21	510.5	1.1436	1.44e-63	3.19e-62	yes	up	XP_022896370.1
gene-LOC111367757	49.9638	51.5044	52.9532	20.5454	19.8554	18.4771	870.55	337.05	1.3674	1.47e-63	3.26e-62	yes	up	AFK39980.1
gene-LOC111397550	13.0324	12.8128	11.9799	3.34649	4.03869	3.41594	609.95	176.88	1.7867	2.69e-63	5.94e-62	yes	up	XP_022880304.1
gene-LOC111366122	62.8172	60.559	66.1926	23.7745	27.1815	25.3799	1010.13	413.08	1.2902	4.1e-63	9e-62	yes	up	XP_011093681.1
gene-LOC111384814	41.5517	40.1825	41.0506	13.8327	11.6573	15.4939	800.3	271.27	1.5622	4.25e-63	9.33e-62	yes	up	XP_022864917.1
gene-LOC111400891	37.5769	36.6774	37.9779	9.5905	9.21832	11.6823	569.9	157.24	1.86	6.03e-63	1.32e-61	yes	up	XP_022884110.1
gene-LOC111373883	9.47979	8.94643	9.09194	0.953505	0.63414	0.561113	294.39	23.34	3.6499	7.01e-63	1.53e-61	yes	up	XP_022852244.1
gene-LOC111406642	43.5947	45.0859	43.7147	18.311	19.3509	19.3347	1039.69	454.54	1.1941	7.71e-63	1.69e-61	yes	up	XP_022891799.1
gene-LOC111399090	91.8975	86.1801	91.5283	44.7433	39.7193	40.4963	1342.31	631.74	1.0867	1.05e-62	2.3e-61	yes	up	XP_022882088.1
gene-LOC111381456	15.3458	14.7361	13.8617	5.67695	5.75058	5.12356	881.29	337.06	1.3866	1.75e-62	3.8e-61	yes	up	XP_022861005.1
gene-LOC111378381	140.944	141.025	133.098	58.8534	63.5281	53.1904	1132.47	486.45	1.2187	2.32e-62	5.03e-61	yes	up	KZV55860.1
gene-LOC111400143	20.4827	20.651	19.4141	6.9402	6.95315	7.05869	714.8	251.19	1.5094	3.19e-62	6.91e-61	yes	up	XP_022845037.1
gene-LOC111404264	34.324	36.8344	32.4753	17.4159	16.4313	16.7834	1593.81	790.71	1.0112	3.63e-62	7.86e-61	yes	up	XP_022888844.1
gene-LOC111395746	18.529	21.057	17.2408	0.358643	0.0924262	0.336752	417.1	5.87	6.1505	3.93e-62	8.51e-61	yes	up	XP_022877648.1
gene-LOC111405319	35.7754	35.9256	36.9848	18.2534	17.4684	16.6381	1340.13	655.59	1.0304	6.49e-62	1.4e-60	yes	up	XP_022889913.1
gene-LOC111411182	14.8494	14.077	13.6219	4.8729	5.15539	5.17013	764.26	277.23	1.4644	6.85e-62	1.48e-60	yes	up	XP_022897507.1
gene-LOC111381069	23.3752	24.53	24.3185	9.37645	8.53592	8.3631	780.64	288.39	1.4352	1.48e-61	3.18e-60	yes	up	XP_022860550.1
gene-LOC111402553	24.1625	25.6507	24.8776	9.60642	9.78233	9.55664	841.71	331.25	1.345	1.58e-61	3.39e-60	yes	up	XP_022886705.1
Novel.26483	30.1655	30.7109	27.4859	3.79084	3.99461	5.06233	345.15	50.97	2.764	2.13e-61	4.56e-60	yes	up	XP_021692472.1
gene-LOC111374916	18.7257	17.4022	17.0132	8.22484	8.06993	8.12727	1235.22	576.46	1.1004	2.71e-61	5.8e-60	yes	up	XP_022853438.1
gene-LOC111365981	17.2244	14.6912	16.7326	3.48957	3.76221	4.22562	500.02	119.8	2.0639	3.5e-61	7.48e-60	yes	up	XP_022842349.1
gene-LOC111389461	25.9398	27.5386	27.3432	8.72845	9.56256	8.56845	679.44	229.3	1.5663	3.69e-61	7.88e-60	yes	up	XP_022870147.1
gene-LOC111379090	41.9755	39.5035	42.026	9.58438	9.69705	10.0945	457.94	110.61	2.0504	5.46e-61	1.16e-59	yes	up	XP_022858187.1
gene-LOC111386888	36.2566	32.6638	34.1379	7.86923	7.7623	9.60921	499.89	124.34	2.0103	7.25e-61	1.54e-59	yes	up	XP_022867147.1
gene-LOC111373955	138.404	132.766	140.868	65.9209	62.8998	66.0626	1244.32	597.64	1.058	1.4e-60	2.96e-59	yes	up	TEY46657.1
gene-LOC111407949	5.33991	5.83516	5.20603	0.565545	0.408092	0.42482	285.93	24.78	3.5241	1.63e-60	3.44e-59	yes	up	XP_022893442.1
gene-LOC111373244	51.1966	52.2113	50.7508	22.7419	18.7015	20.8546	981.42	402.72	1.2844	2.4e-60	5.06e-59	yes	up	ABK96210.1
gene-LOC111410040	37.0797	38.7137	37.6259	18.3346	18.1139	18.5101	1272.2	626.01	1.0229	3.68e-60	7.73e-59	yes	up	XP_022895968.1
Novel.7221	14.0059	14.3708	13.8054	3.57866	3.95047	3.3262	492.57	128.73	1.9353	3.7e-60	7.76e-59	yes	up	XP_022851508.1
gene-LOC111396067	26.8306	25.5292	26.0506	6.46665	3.97628	3.71316	454.84	83.36	2.4423	4.67e-60	9.76e-59	yes	up	XP_022878107.1
gene-LOC111403551	21.2885	21.9336	21.831	2.02918	2.47914	1.93557	284.82	28.65	3.3124	1.11e-59	2.31e-58	yes	up	XP_022887870.1
gene-LOC111401848	12.2472	12.2103	12.0094	4.69964	4.7035	4.61884	788.96	308.06	1.3568	1.22e-59	2.53e-58	yes	up	XP_022885557.1
gene-LOC111388826	11.5405	10.414	11.0884	2.30919	2.80638	1.98239	447.31	97.57	2.1955	1.8e-59	3.75e-58	yes	up	XP_022869405.1
gene-LOC111407370	23.3652	22.0184	26.2201	7.20795	8.49636	7.73484	751.82	249.93	1.5887	2.85e-59	5.9e-58	yes	up	XP_022892557.1
gene-LOC111371330	39.644	44.0315	40.969	9.10345	8.34155	8.57492	405.48	85.95	2.2369	3.87e-59	7.99e-58	yes	up	XP_022849018.1
gene-LOC111396368	68.8127	69.2275	79.7928	33.3471	32.9107	33.6605	1412.19	657.8	1.1013	4.59e-59	9.48e-58	yes	up	XP_022878565.1
gene-LOC111373630	24.405	24.5704	25.1376	11.8824	11.4558	11.031	1141.11	537.36	1.0856	5.2e-59	1.07e-57	yes	up	XP_022851953.1
gene-LOC111375359	49.8816	52.3699	53.7564	21.5342	21.7423	23.9525	1044.12	456.94	1.1925	5.53e-59	1.14e-57	yes	up	XP_022853927.1
gene-LOC111374135	21.8725	22.6597	22.5596	10.3012	9.50001	10.307	1077.98	491.24	1.1335	5.68e-59	1.17e-57	yes	up	XP_022852527.1
gene-LOC111409210	8.02273	7.35417	7.3916	1.37243	1.26003	1.24264	349.37	60.38	2.5323	8.64e-59	1.77e-57	yes	up	XP_022894975.1
gene-LOC111409978	95.4742	93.3516	96.8248	36.5472	39.4027	37.8995	840.99	340.39	1.3052	1.01e-58	2.07e-57	yes	up	XP_022853015.1
gene-LOC111392244	37.5285	41.3235	37.8079	19.9159	19.2255	18.2394	1486.05	742.24	1.0006	1.02e-58	2.09e-57	yes	up	XP_022873300.1
gene-LOC111409216	13.7096	14.8389	15.4208	3.52759	4.63267	4.32993	598.8	172.76	1.7941	1.34e-58	2.73e-57	yes	up	XP_022894991.1
gene-LOC111396843	14.6873	13.5019	14.1157	0.181192	0.124521	0.0972186	460.96	4.46	6.6824	1.45e-58	2.96e-57	yes	up	XP_022879154.1
gene-LOC111384507	11.4506	11.2972	10.3699	1.4213	2.0512	1.72855	345.02	55.03	2.651	1.54e-58	3.14e-57	yes	up	XP_022864556.1
gene-LOC111373084	9.48499	8.99381	9.2391	1.04687	1.3875	1.18759	304.93	40.47	2.9153	2.5e-58	5.08e-57	yes	up	XP_022851320.1
gene-LOC111402353	36.156	36.3318	37.3055	16.1976	14.4365	15.5237	939.01	400.87	1.2274	3.94e-58	7.98e-57	yes	up	XP_022886352.1
gene-LOC111366180	21.2198	22.2104	20.8021	5.87931	5.25257	5.84174	485.31	130.23	1.8979	4.82e-58	9.74e-57	yes	up	XP_022842645.1
gene-LOC111398803	11.7129	12.363	12.712	3.58219	3.87282	3.42214	554.19	166.4	1.7345	9.03e-58	1.82e-56	yes	up	XP_022881672.1
gene-LOC111401326	24.9755	25.4921	24.9497	10.1461	10.2712	9.25785	816.92	326.41	1.3226	9.95e-58	2e-56	yes	up	XP_022884787.1
gene-LOC111401319	71.0948	68.35	76.1032	32.3232	33.5125	31.551	1141.03	523.51	1.1234	1.02e-57	2.05e-56	yes	up	XP_022884777.1
gene-LOC111402415	13.6388	12.8396	14.0075	1.75116	1.75889	1.63825	296.69	38.31	2.9522	1.04e-57	2.08e-56	yes	up	XP_022886474.1
gene-LOC111368580	10.7024	11.0861	11.8001	1.94406	2.10258	1.60737	346.79	59.28	2.5455	1.21e-57	2.42e-56	yes	up	XP_022845678.1
gene-LOC111372420	18.4999	15.6325	16.5035	4.73045	4.34196	3.85933	514.25	133.36	1.9464	1.55e-57	3.09e-56	yes	up	XP_022850530.1
gene-LOC111385495	30.8473	28.6825	28.8174	10.283	8.84143	7.62038	630.43	193.78	1.6998	3.03e-57	6.04e-56	yes	up	XP_022865659.1
gene-LOC111375512	90.2617	88.8186	93.4859	38.8098	37.291	37.9496	885.1	376.08	1.2343	7.94e-57	1.58e-55	yes	up	XP_022854114.1
gene-LOC111396167	28.0111	27.9174	28.1012	12.624	13.5611	12.9767	1092.94	517.27	1.0794	1.81e-56	3.58e-55	yes	up	XP_022878268.1
gene-LOC111403579	37.0252	36.8344	37.364	18.2324	16.8949	15.8216	1112.05	517.26	1.103	3.48e-56	6.86e-55	yes	up	XP_022887944.1
gene-LOC111369885	3.22923	3.5869	3.65681	0.350024	0.39948	0.37561	275.67	30.08	3.196	5.54e-56	1.09e-54	yes	up	XP_022847362.1
gene-LOC111403823	8.85044	9.53022	8.19067	1.03807	1.19239	1.20943	294.79	38.76	2.9294	8.07e-56	1.59e-54	yes	up	XP_022888215.1
gene-LOC111396816	46.0967	50.2928	47.6956	16.7049	17.2935	16.8581	666.96	239.06	1.4798	1.01e-55	1.99e-54	yes	up	XP_022879112.1
gene-LOC111381999	12.6297	9.45415	11.1155	0.817991	0.843222	1.17038	280.46	24.29	3.5356	1.04e-55	2.05e-54	yes	up	XP_022861622.1
gene-LOC111388546	13.0407	12.073	14.1554	3.17747	4.12468	3.28346	548.99	150.29	1.8688	1.06e-55	2.08e-54	yes	up	XP_022869058.1
Novel.11173	141.686	136.93	138.384	61.7074	65.6987	58.1039	1016.19	459.07	1.1461	1.09e-55	2.13e-54	yes	up
gene-LOC111376895	50.1107	46.2849	48.215	24.6074	22.654	21.2363	1284	617.57	1.0553	1.31e-55	2.56e-54	yes	up	XP_022855669.1
gene-LOC111373023	24.8186	24.7849	25.0315	9.31999	9.0364	10.2461	753.62	293.29	1.3624	1.65e-55	3.22e-54	yes	up	XP_022851244.1
gene-LOC111401863	6.71221	6.29148	6.73758	2.06853	1.96733	1.70444	527.58	155.77	1.7581	3.81e-55	7.41e-54	yes	up	XP_022885587.1
gene-LOC111395377	31.7207	29.925	28.4078	12.9363	13.4244	13.5109	1028.49	462.43	1.1546	4.04e-55	7.86e-54	yes	up	XP_022877119.1
gene-LOC111410305	10.4591	10.6556	9.34596	2.62675	2.59205	2.28874	446.44	111.73	1.9977	5.72e-55	1.11e-53	yes	up	XP_022896343.1
gene-LOC111366322	26.5918	30.8689	29.5662	8.6105	9.41256	9.443	605.27	194	1.6413	5.87e-55	1.14e-53	yes	up	XP_022842831.1
gene-LOC111397193	6.4864	8.26257	7.19506	0.577054	0.481548	0.678211	262.77	21.12	3.6387	1.76e-54	3.38e-53	yes	up	XP_022879739.1
Novel.12232	29.37	30.7121	27.0495	2.51868	1.77025	1.84281	250.43	17.89	3.8028	1.84e-54	3.54e-53	yes	up
gene-LOC111387812	12.5174	13.7561	12.4785	4.64853	5.03059	4.45319	715.94	265.14	1.4324	3.57e-54	6.83e-53	yes	up	XP_022868169.1
gene-LOC111403959	27.1507	27.6816	29.789	8.88801	8.69629	9.05274	554.51	177.25	1.6448	4.09e-54	7.83e-53	yes	up	XP_022888421.1
gene-LOC111378062	7.12612	6.80678	7.4021	2.42028	2.34745	2.30293	588.83	198.16	1.5705	4.11e-54	7.85e-53	yes	up	XP_022856999.1
gene-LOC111389099	9.61797	9.01254	9.3496	1.31901	1.58104	1.34959	300.15	46.29	2.6973	4.32e-54	8.25e-53	yes	up	XP_022869718.1
gene-LOC111387798	28.8441	32.4416	29.9747	5.87931	5.03501	5.33845	331.99	60.04	2.4656	6.92e-54	1.32e-52	yes	up	XP_022896906.1
gene-LOC111410863	15.1431	15.4569	14.9195	6.05485	5.25954	5.70231	707.49	268.57	1.397	7.59e-54	1.44e-52	yes	up	XP_019188921.1
gene-LOC111407276	9.28219	8.70918	9.67209	0.593339	0.726323	0.7163	245.46	18.35	3.7443	1.03e-53	1.96e-52	yes	up	XP_022892428.1
gene-LOC111397339	32.6636	31.3054	32.9752	15.4598	14.0013	15.614	1087.41	513.42	1.0829	1.86e-53	3.51e-52	yes	up	XP_022879971.1
gene-LOC111392248	11.6608	9.99497	11.3989	3.08157	2.50786	2.90901	469.44	122.56	1.9375	3.3e-53	6.2e-52	yes	up	XP_022873303.1
gene-LOC111370951	10.2915	9.21993	9.94223	2.50851	2.18805	1.81184	401.81	90.15	2.1532	3.66e-53	6.88e-52	yes	up	XP_022848630.1
gene-LOC111377998	20.0911	18.717	19.3718	0.377715	0.111247	0.289518	354.79	4.82	6.1976	4.34e-53	8.16e-52	yes	up	RWW06761.1
gene-LOC111393034	59.4725	54.0339	57.338	22.4083	22.3111	20.5994	735.06	285.38	1.3648	5.83e-53	1.09e-51	yes	up	XP_022874204.1
gene-LOC111371541	60.175	64.2325	63.7257	23.7141	23.8142	24.4147	707.43	274.72	1.3643	6.59e-53	1.23e-51	yes	up	XP_022871630.1
gene-LOC111409729	28.6052	29.1934	29.0402	12.9941	13.985	12.9304	998.35	465.94	1.0991	8.77e-53	1.64e-51	yes	up	XP_022895495.1
gene-LOC111393579	37.6211	35.6221	36.7204	17.4958	17.314	16.1462	1034.07	486.58	1.0872	8.94e-53	1.67e-51	yes	up	TEY11361.1
gene-LOC111376110	42.0204	41.6935	40.927	19.6776	17.5679	17.3924	933.74	415.63	1.1669	1.27e-52	2.37e-51	yes	up	XP_022854807.1
gene-LOC111378144	8.35408	8.90059	8.2415	2.28332	2.02306	2.42998	444.58	119.28	1.8988	1.87e-52	3.48e-51	yes	up	XP_022857083.1
gene-LOC111369936	56.6254	56.455	55.9336	26.7578	26.8702	27.0583	1045.45	506.82	1.0448	2e-52	3.72e-51	yes	up	XP_022847437.1
gene-LOC111402208	14.3152	14.1879	14.9572	6.05811	6.34905	6.15784	849.81	368.64	1.2047	2.1e-52	3.9e-51	yes	up	XP_022886139.1
gene-LOC111369262	59.717	63.5169	60.1856	30.4919	28.1493	30.1995	1155.93	568.55	1.0234	2.48e-52	4.61e-51	yes	up	XP_022846480.1
gene-LOC111402557	3.30874	3.32798	3.36625	0.177532	0.11262	0.1612	241.02	11.04	4.4466	2.51e-52	4.65e-51	yes	up	XP_022886708.1
gene-LOC111379439	24.111	23.6528	23.6765	10.7903	11.1706	11.5295	1019.57	485.38	1.0716	2.72e-52	5.03e-51	yes	up	XP_022858578.1
gene-LOC111376809	33.6355	34.055	34.8064	16.0041	16.2922	17.8462	1184.34	588.39	1.0099	3.88e-52	7.16e-51	yes	up	XP_022855578.1
gene-LOC111396063	24.9035	25.0806	25.7359	10.7225	9.90049	9.77687	757.51	308.82	1.2934	4.34e-52	8e-51	yes	up	XP_022878100.1
gene-LOC111386582	6.77919	6.42681	6.22514	2.12966	2.16192	2.32014	591.45	204.37	1.5348	5.09e-52	9.37e-51	yes	up	XP_022866818.1
gene-LOC111403920	76.5366	81.7633	76.5092	39.7611	33.3232	36.7704	1195.06	567.74	1.0731	5.51e-52	1.01e-50	yes	up	XP_022888355.1
gene-LOC111401224	8.82353	9.32813	9.89415	1.8831	1.38276	2.13148	357.75	69.91	2.3562	8.97e-52	1.64e-50	yes	up	XP_022884634.1
gene-LOC111371794	6.86585	8.45976	7.56582	0.621601	0.512619	0.33352	242.35	15.78	3.9318	1.15e-51	2.11e-50	yes	up	XP_022849721.1
gene-LOC111396121	11.3354	10.9191	10.8891	4.29174	3.73821	4.12349	655.61	244.12	1.4254	1.5e-51	2.74e-50	yes	up	XP_022878200.1
gene-LOC111390006	11.4123	10.1652	9.78384	3.09475	2.72172	2.8565	476.84	133.9	1.833	2.71e-51	4.93e-50	yes	up	XP_022870761.1
gene-LOC111390591	28.3302	26.2865	28.7279	12.2699	13.3496	13.7143	1128.74	540.98	1.062	3.76e-51	6.81e-50	yes	up	XP_022871418.1
gene-LOC111387433	21.3352	21.0488	21.3296	7.25351	6.69836	7.41887	554.94	189.02	1.5542	4.7e-51	8.51e-50	yes	up	XP_022867762.1
gene-LOC111384915	32.9991	35.8754	30.8209	10.2011	9.20125	9.36234	488.8	143.21	1.7706	9.24e-51	1.67e-49	yes	up	XP_022898132.1
gene-LOC111401063	6.78506	7.11915	8.52317	0.257723	0.236153	0.184375	257.71	7.91	5.0187	1.25e-50	2.24e-49	yes	up	XP_022884372.1
gene-LOC111390696	10.809	11.7266	11.3551	4.28868	4.9089	4.38669	777.47	316.47	1.2963	1.4e-50	2.52e-49	yes	up	XP_022871541.1
gene-LOC111389941	14.932	15.0366	14.275	5.94018	5.37037	6.31252	757.3	306.32	1.3068	1.47e-50	2.64e-49	yes	up	XP_022870704.1
gene-LOC111398352	11.2207	11.3706	11.1363	0.585897	0.754961	0.8383	227.3	14.92	3.9348	1.88e-50	3.36e-49	yes	up	XP_022878426.1
gene-LOC111409892	25.0147	24.695	24.9499	7.9313	8.79389	7.37296	532.76	174.62	1.6085	2.39e-50	4.27e-49	yes	up	XP_022895757.1
Novel.16775	37.7068	33.6931	35.2147	0.987724	1.16365	1.21134	248.62	7.96	4.9682	2.45e-50	4.38e-49	yes	up
gene-LOC111411686	16.0313	16.9495	15.9373	4.86505	5.12032	4.4175	473.13	141.46	1.7408	3.22e-50	5.75e-49	yes	up	XP_022898008.1
gene-LOC111399590	24.7538	25.6122	21.9547	9.32704	9.05497	9.46041	745.01	291.26	1.3559	4.47e-50	7.97e-49	yes	up	XP_022882759.1
gene-LOC111409536	7.4422	8.69163	8.21119	1.87934	1.62144	2.1044	392.15	91.69	2.097	4.92e-50	8.78e-49	yes	up	XP_022895345.1
gene-LOC111384177	11.0518	9.93081	10.3368	0.631638	0.465086	0.48415	228.42	11.71	4.283	5.13e-50	9.15e-49	yes	up	XP_022864204.1
gene-LOC111370378	29.4509	30.0389	29.0493	13.0805	12.6645	11.5163	806.27	344.56	1.2254	5.27e-50	9.39e-49	yes	up	XP_022847827.1
gene-LOC111395438	24.7531	25.4672	24.1151	8.78297	9.64758	10.0044	679.52	263.98	1.3655	7.38e-50	1.31e-48	yes	up	XP_022877201.1
gene-LOC111407434	47.9482	47.1597	46.3258	23.4737	23.255	22.5725	1068.62	531.72	1.0071	7.54e-50	1.34e-48	yes	up	XP_022892666.1
gene-LOC111410555	33.0375	30.858	34.7961	14.4738	15.7195	13.5903	1005.17	452.84	1.1496	9.64e-50	1.71e-48	yes	up	XP_022896728.1
gene-LOC111378721	25.1913	22.903	21.6331	5.63215	4.13823	5.59378	382.93	85.68	2.1615	1.02e-49	1.8e-48	yes	up	XP_022857723.1
gene-LOC111385412	18.3852	18.2244	19.0051	8.54908	8.70486	9.37995	1048.89	510.11	1.0406	1.15e-49	2.05e-48	yes	up	XP_022865562.1
Novel.12233	44.3709	48.7617	45.9121	0.189401	0.292864	0.406491	483.13	3.14	7.2792	1.7e-49	3.01e-48	yes	up
gene-LOC111367117	11.0569	11.4677	10.3088	2.99712	2.65211	2.8462	407.33	107.02	1.9282	1.87e-49	3.31e-48	yes	up	XP_022883671.1
gene-LOC111405321	61.37	66.3273	61.7683	27.279	31.0013	24.9701	1026.14	457.87	1.1633	3.33e-49	5.87e-48	yes	up	XP_022889917.1
gene-LOC111403178	13.8144	12.1202	12.1828	3.1138	3.58381	2.6926	414.89	103.79	1.9987	4.1e-49	7.2e-48	yes	up	XP_022887350.1
gene-LOC111395706	13.1366	12.3	12.0579	1.77517	1.92377	2.00262	271.05	41.86	2.6973	4.24e-49	7.45e-48	yes	up	XP_022877595.1
gene-LOC111402007	37.2202	39.8374	35.999	18.5224	17.8809	18.4696	1106.64	545.44	1.0208	4.34e-49	7.63e-48	yes	up	XP_022885793.1
gene-LOC111366598	6.14901	7.0335	6.53974	0.452663	0.670773	0.303595	229.38	16.85	3.7609	4.89e-49	8.57e-48	yes	up	XP_022843093.1
gene-LOC111391059	6.86304	7.19683	6.82669	1.41103	1.3622	1.05752	306.85	57.15	2.4214	4.95e-49	8.67e-48	yes	up	XP_022871971.1
gene-LOC111371319	39.432	39.4332	39.5688	16.6485	17.3108	17.659	809.91	358.47	1.1764	5.74e-49	1.01e-47	yes	up	XP_022848999.1
gene-LOC111391730	27.0238	25.8147	26.0721	11.9234	12.4348	12.2569	932.05	439.19	1.0863	6.38e-49	1.12e-47	yes	up	XP_022841815.1
gene-LOC111385911	12.0216	11.8033	12.1435	1.06668	1.86451	1.5428	255.2	32.24	2.9884	7.79e-49	1.36e-47	yes	up
gene-LOC111370593	8.18545	8.00664	8.21562	2.79315	2.1467	1.96865	485.94	139.65	1.7957	2.32e-48	4.02e-47	yes	up	XP_022848151.1
gene-LOC111376152	19.018	19.4735	19.2617	7.4726	8.0699	7.7251	694.27	284.05	1.2895	2.79e-48	4.83e-47	yes	up	XP_022854864.1
gene-LOC111407185	8.90447	8.02634	8.67969	2.06687	2.15111	2.60183	424.04	114.67	1.8896	3.46e-48	5.98e-47	yes	up	XP_022892289.1
gene-LOC111377668	75.2952	72.1787	71.1418	33.6699	28.0408	28.0492	811.87	338.47	1.2612	3.83e-48	6.61e-47	yes	up	RQL82282.1
gene-LOC111403062	11.4579	10.8927	11.505	4.39049	4.02096	4.18577	614.04	232.01	1.4039	4.35e-48	7.49e-47	yes	up	XP_022887183.1
gene-LOC111382059	22.0823	22.034	21.0291	10.7403	10.2356	9.73779	977.97	468.2	1.0623	5.02e-48	8.64e-47	yes	up	XP_022861691.1
gene-LOC111398095	59.3533	55.5719	56.8127	20.1576	16.6235	17.4251	504.62	161.73	1.6408	5.1e-48	8.76e-47	yes	up	XP_022880818.1
gene-LOC111401447	70.8322	68.23	69.4964	33.364	34.8815	33.0432	1014.05	500.12	1.02	5.56e-48	9.55e-47	yes	up	EPS58977.1
gene-LOC111409884	34.2768	34.1698	33.8044	12.3221	14.2092	11.9902	644.4	246.53	1.386	9.42e-48	1.61e-46	yes	up	XP_022895747.1
gene-LOC111381819	15.0264	16.9217	14.594	1.12461	1.08684	0.829687	217.88	14.46	3.9094	9.53e-48	1.63e-46	yes	up	XP_022861420.1
gene-LOC111385527	39.6863	36.7602	39.8805	15.9236	15.7964	14.8053	701.92	285.07	1.2995	1.11e-47	1.9e-46	yes	up	XP_022865692.1
gene-LOC111385713	14.1347	14.8532	14.4048	5.7839	5.03138	5.88367	664.06	259.51	1.3555	1.69e-47	2.88e-46	yes	up	XP_022865926.1
gene-LOC111369274	48.9723	52.4491	50.8871	19.9984	20.0406	21.9836	719.23	297.43	1.2743	1.79e-47	3.06e-46	yes	up	XP_022846492.1
gene-LOC111367312	28.2407	27.3248	27.1737	9.09202	8.3987	7.53922	461.14	141.65	1.7014	2.44e-47	4.15e-46	yes	up	XP_022843889.1
gene-LOC111400284	12.1227	12.2993	11.4713	3.6951	3.54083	3.71389	453.87	140.61	1.6912	3.5e-47	5.93e-46	yes	up	XP_022883468.1
gene-LOC111381878	13.7227	13.2992	13.1192	5.13518	4.32897	4.87378	578.73	209.91	1.4632	4.79e-47	8.1e-46	yes	up	XP_022861492.1
gene-LOC111402684	24.2436	23.8946	25.2137	1.0039	0.804894	1.55607	216.38	10.08	4.4317	5.11e-47	8.63e-46	yes	up	XP_022886814.1
gene-LOC111401595	6.47137	6.675	5.98215	0.629458	0.946274	0.731759	239.99	29.4	3.0309	7.15e-47	1.21e-45	yes	up	XP_022885172.1
gene-LOC111403723	13.8464	12.4107	13.4859	2.35943	2.19376	2.48226	282.68	50.82	2.477	8.12e-47	1.37e-45	yes	up	XP_022888097.1
gene-LOC111403896	34.5357	35.5504	34.4743	16.1546	15.7072	16.2226	862.55	402.81	1.0985	8.96e-47	1.51e-45	yes	up	XP_022888319.1
gene-LOC111365425	40.5539	48.3529	45.6092	17.3378	14.9795	17.6013	709.71	267.45	1.4071	9.75e-47	1.64e-45	yes	up	XP_022841724.1
Novel.25427	34.8063	34.1303	34.5542	0.271353	1.53847	0.582377	250.99	5.89	5.4173	1.85e-46	3.1e-45	yes	up	XP_022848883.1
gene-LOC111367841	21.1053	19.2599	20.4376	7.52783	6.75873	7.55694	576.74	210.4	1.4554	2.11e-46	3.53e-45	yes	up	XP_022844674.1
Novel.25297	22.1126	22.5209	20.8424	5.0333	7.10278	5.87318	440.89	123.16	1.8414	2.59e-46	4.31e-45	yes	up	XP_022857083.1
gene-LOC111366100	26.5442	26.9552	24.878	8.28859	9.00198	9.31803	522.73	180.22	1.5379	2.83e-46	4.71e-45	yes	up	XP_022842522.1
gene-LOC111383557	21.7536	20.0698	21.8337	7.24733	6.24837	6.45736	476.89	151.78	1.6507	2.95e-46	4.91e-45	yes	up	XP_022863439.1
Novel.20968	12.9081	12.1082	12.2255	0.415349	0.190294	0.0990469	265.54	5.1	5.6812	3.24e-46	5.39e-45	yes	up	XP_022860072.1
gene-LOC111374094	13.266	12.7391	12.1603	3.60466	3.58546	3.32526	397.17	111.12	1.8376	5.18e-46	8.6e-45	yes	up	XP_022852495.1
gene-LOC111370167	14.3431	13.8792	13.4924	6.10126	5.38547	5.96662	735.66	312.56	1.2354	6.85e-46	1.14e-44	yes	up	XP_022847630.1
gene-LOC111410403	15.4114	16.2725	15.9987	7.46784	7.37061	7.50222	888.72	422.84	1.0712	8.12e-46	1.34e-44	yes	up	XP_022896485.1
gene-LOC111386372	64.2927	57.5704	59.1923	28.0906	27.9516	24.3525	916.22	413.11	1.1489	8.59e-46	1.42e-44	yes	up	XP_022845379.1
gene-LOC111394812	25.8593	23.8131	26.2202	11.6807	9.66494	9.42602	801.72	330.07	1.2787	1.01e-45	1.67e-44	yes	up	XP_022876586.1
gene-LOC111370898	17.4031	17.6137	19.2219	3.41129	3.70832	3.06164	287.75	54.85	2.3892	1.19e-45	1.97e-44	yes	up	XP_022848562.1
gene-LOC111382172	20.3397	19.7863	20.3024	10.3438	9.46174	9.19147	972.68	473.95	1.0363	1.37e-45	2.25e-44	yes	up	XP_022861831.1
gene-LOC111393259	28.3787	27.6729	26.3502	11.0523	11.7986	10.9738	689.37	287.36	1.263	2.14e-45	3.49e-44	yes	up	XP_022874475.1
gene-LOC111379247	34.494	34.0015	34.1753	16.4885	15.8939	14.2911	852.36	393.46	1.1141	6.67e-45	1.08e-43	yes	up	XP_022858363.1
gene-LOC111399389	24.4933	24.6358	26.6007	9.49202	9.52154	9.50073	585.43	223.84	1.3863	7.34e-45	1.19e-43	yes	up	XP_022882436.1
gene-LOC111372088	19.6924	18.8796	15.1086	0.149712	0.257216	0.107104	353.95	3.44	6.6807	8.34e-45	1.35e-43	yes	up	XP_022850027.1
Novel.22395	26.9838	23.9174	23.662	5.72703	5.826	5.25616	325.59	74.53	2.1274	1.48e-44	2.39e-43	yes	up	XP_022857331.1
gene-LOC111369564	7.34658	7.37686	8.08348	2.46221	1.93468	2.29113	435.85	129.78	1.7464	2.29e-44	3.7e-43	yes	up	XP_022846902.1
gene-LOC111383765	10.0552	13.3908	12.3779	0.966113	1.36283	1.47326	231.82	24.99	3.2169	2.48e-44	4e-43	yes	up	XP_022863683.1
gene-LOC111405222	12.2935	12.1654	12.4609	6.13093	5.80467	5.98613	923.38	455.17	1.0203	2.57e-44	4.13e-43	yes	up	XP_022891632.1
gene-LOC111375829	11.9477	13.1098	14.1579	3.04025	3.28151	3.41602	360.76	90.98	1.9873	2.57e-44	4.14e-43	yes	up	XP_022854508.1
gene-LOC111394484	18.6227	23.0592	19.5443	6.97898	7.41416	7.78347	661.05	243.16	1.443	3.32e-44	5.34e-43	yes	up	XP_022876097.1
gene-LOC111373432	10.3221	11.3378	10.3197	0.349637	0.41191	0.375195	210.67	7.61	4.7927	4.11e-44	6.59e-43	yes	up	XP_022863252.1
gene-LOC111371769	3.44965	3.89653	4.07477	0.129708	0.305619	0.258494	202.81	12.52	4.0248	6.28e-44	1.01e-42	yes	up	XP_022849689.1
gene-LOC111405765	26.2823	27.7161	27.3958	12.9389	13.1198	12.7493	885.93	428.95	1.0457	6.53e-44	1.05e-42	yes	up	XP_022890560.1
gene-LOC111384612	13.6034	13.894	14.0759	4.87765	4.66895	4.14374	471.17	157.55	1.5785	7.83e-44	1.25e-42	yes	up	XP_022864686.1
gene-LOC111368225	22.8841	19.8351	17.859	4.44858	5.21634	4.11737	358.47	82.82	2.1149	8.32e-44	1.33e-42	yes	up	XP_022845241.1
gene-LOC111374925	36.9905	36.0645	40.7793	17.1566	15.1234	15.9525	768.5	330.65	1.2155	1.03e-43	1.63e-42	yes	up	XP_022853460.1
gene-LOC111370390	15.1328	16.2866	15.348	4.64672	5.03413	6.03448	519.94	177.44	1.5532	2e-43	3.17e-42	yes	up	XP_022847840.1
gene-LOC111392840	47.7209	49.0198	47.7758	16.3895	16.7895	14.5097	464.23	155.56	1.5761	2.36e-43	3.75e-42	yes	up	XP_022874001.1
gene-LOC111390511	15.3756	14.8751	16.3239	2.26039	1.69463	2.13161	223.74	29.69	2.9128	3.47e-43	5.49e-42	yes	up
gene-LOC111367210	8.9416	9.00975	8.3831	2.64925	2.88031	2.37649	418.67	127.64	1.7131	3.57e-43	5.65e-42	yes	up	XP_022843733.1
gene-LOC111366370	13.2248	11.576	11.8842	2.86443	1.82989	2.46771	299.21	59.31	2.3343	4.24e-43	6.69e-42	yes	up	XP_002870545.1
gene-LOC111386973	12.5446	13.8386	12.6922	0.0363903	0.187564	0.117151	353.33	3.13	6.8279	4.47e-43	7.06e-42	yes	up	XP_022867242.1
gene-LOC111410806	50.2179	50.6113	45.5721	20.1344	19.5503	22.3032	741.7	318.92	1.2193	4.8e-43	7.56e-42	yes	up	XP_022897119.1
gene-LOC111409359	6.64106	5.66451	6.28914	0.947948	0.713083	1.01724	238.82	34.93	2.7754	4.96e-43	7.82e-42	yes	up	XP_022895182.1
gene-LOC111408974	33.4807	32.835	34.1355	16.4416	13.9132	14.5273	808.16	366.66	1.1391	7.27e-43	1.14e-41	yes	up	XP_022894619.1
gene-LOC111376621	12.5778	13.6798	14.1983	3.54002	2.99317	3.32927	334.68	82.85	2.0125	7.59e-43	1.19e-41	yes	up	XP_022855354.1
gene-LOC111371449	10.649	11.4651	11.9338	0.747187	0.47399	0.493419	194.92	9.97	4.2824	7.83e-43	1.23e-41	yes	up	XP_022849211.1
gene-LOC111402905	67.6122	69.3767	63.6324	32.6836	34.4528	31.1118	983.64	489.17	1.0078	8.12e-43	1.27e-41	yes	up	XP_022886994.1
gene-LOC111374194	20.7171	19.9946	21.4119	10.4671	9.79007	9.27147	906.17	437.37	1.0497	8.68e-43	1.36e-41	yes	up	XP_022852600.1
gene-LOC111407530	19.8504	17.0752	18.5194	3.05088	2.25619	4.05679	275.08	47.18	2.5484	9.36e-43	1.47e-41	yes	up	XP_022892832.1
gene-LOC111372117	8.10527	7.35036	6.72347	0.615253	1.10156	0.938218	225.38	27.4	3.0457	1.03e-42	1.61e-41	yes	up	XP_022850063.1
gene-LOC111391262	17.1088	17.7147	15.5955	1.26361	1.21575	1.71758	196.94	16.65	3.5696	1.13e-42	1.77e-41	yes	up
gene-LOC111367800	3.22707	2.96663	3.45551	0.460042	0.370494	0.401107	220.86	28.62	2.9458	1.15e-42	1.8e-41	yes	up	XP_022844628.1
gene-LOC111366757	12.0055	10.6223	10.7272	1.33398	1.94415	1.67831	238.6	36.01	2.7316	1.43e-42	2.23e-41	yes	up	XP_022843224.1
gene-LOC111389277	11.2311	11.5151	10.8858	2.11377	2.90529	2.02952	298.42	63.52	2.2317	2.8e-42	4.34e-41	yes	up	XP_022869959.1
gene-LOC111370557	22.7021	21.8475	22.375	9.18647	9.43298	8.32367	616.07	251.86	1.2898	3.3e-42	5.11e-41	yes	up	XP_022848087.1
gene-LOC111382597	6.12357	6.45094	5.80669	1.05286	1.38327	1.41781	292.98	62.39	2.2348	3.89e-42	6.02e-41	yes	up	XP_017626725.1
gene-LOC111408143	70.7175	72.3238	77.5008	33.1826	30.9027	28.7306	702.02	300.01	1.2245	4.85e-42	7.5e-41	yes	up	XP_022893713.1
gene-LOC111393375	70.5636	74.3454	72.9439	32.9538	38.9594	32.2312	1007.16	488.95	1.0419	7.39e-42	1.14e-40	yes	up	EPS68796.1
gene-LOC111403742	4.61349	5.38729	5.86594	0.101059	0.182308	0.244004	206.65	6.98	4.8995	9.5e-42	1.46e-40	yes	up	XP_022888121.1
gene-LOC111395641	21.8623	20.9693	20.9147	9.77834	9.33329	7.65311	752.94	321	1.2284	9.52e-42	1.46e-40	yes	up	XP_022877498.1
gene-LOC111379200	54.9655	53.5704	53.3864	24.3994	25.794	28.4307	941.17	464.11	1.0216	9.58e-42	1.47e-40	yes	up	XP_022858314.1
gene-LOC111391421	38.615	40.5697	36.5635	17.0684	17.491	17.3435	756.45	344.46	1.1354	1.61e-41	2.47e-40	yes	up	XP_022872404.1
gene-LOC111412385	41.3559	40.7018	37.4308	13.4731	12.8564	10.8435	431.9	136.43	1.6612	1.81e-41	2.78e-40	yes	up	XP_022899059.1
gene-LOC111373087	9.31555	9.24883	9.62692	0.158454	0.130673	0.0340074	292.71	3.41	6.4055	1.99e-41	3.04e-40	yes	up	XP_022851323.1
gene-LOC111373049	17.1327	16.9123	18.2142	5.60434	6.35835	6.7969	518.55	189.04	1.4571	3.09e-41	4.71e-40	yes	up	XP_022851283.1
gene-LOC111412220	10.5136	10.4438	11.1568	0.950945	0.51897	1.02046	188.91	14.88	3.6681	3.3e-41	5.02e-40	yes	up	XP_022898821.1
gene-LOC111367908	22.5881	22.7886	21.8014	8.31257	9.90266	9.89206	683.42	290.4	1.2364	3.65e-41	5.55e-40	yes	up	XP_022844788.1
gene-LOC111367566	13.5118	14.9056	13.2445	3.65862	3.51721	3.57315	333.48	87.37	1.9321	4.04e-41	6.14e-40	yes	up	XP_022844275.1
gene-LOC111387843	24.8726	25.4227	28.0186	8.13867	7.29837	7.59752	389.45	116.32	1.7417	4.11e-41	6.24e-40	yes	up	XP_022868208.1
gene-LOC111396865	99.2819	98.412	108.169	44.564	52.0115	52.5119	1059.2	524.33	1.015	5.17e-41	7.84e-40	yes	up	XP_027124623.1
gene-LOC111384350	29.3315	28.9205	30.1028	11.9447	10.5937	11.1434	540.34	209.17	1.3684	5.47e-41	8.28e-40	yes	up	XP_022864390.1
gene-LOC111409989	10.1146	10.6657	11.1017	0.890594	0.918064	1.01543	188.47	16.95	3.4758	5.75e-41	8.71e-40	yes	up	XP_022895900.1
gene-LOC111411585	16.3811	15.9057	15.9058	5.12718	4.63012	3.95596	374.24	108.13	1.7889	6.55e-41	9.9e-40	yes	up	XP_022897856.1
gene-LOC111372070	40.1119	42.5707	43.0004	17.207	16.92	19.2505	677.77	292.32	1.2136	7.86e-41	1.19e-39	yes	up	XP_022849995.1
gene-LOC111394389	9.12483	7.63973	9.01004	2.60268	3.02692	3.04358	508.35	173.72	1.5509	1.04e-40	1.56e-39	yes	up	XP_022875952.1
gene-LOC111365990	4.85814	4.65832	4.63596	1.20373	1.24085	1.0844	313.37	79.35	1.9809	1.21e-40	1.82e-39	yes	up	XP_022842360.1
gene-LOC111370886	12.5872	14.0063	13.4059	3.44055	3.12445	3.51624	321.34	82.24	1.9657	1.26e-40	1.9e-39	yes	up	XP_022848555.1
gene-LOC111382908	18.1283	18.1851	19.7056	4.88435	3.86017	5.4161	339.65	87.19	1.9626	1.29e-40	1.94e-39	yes	up	XP_022862710.1
gene-LOC111396835	11.9366	11.6179	12.4616	5.63362	5.77642	5.41671	788.87	374.26	1.0751	2.14e-40	3.21e-39	yes	up	XP_022879133.1
gene-LOC111401959	9.35363	8.79416	9.03161	1.23304	1.64009	1.36586	224.85	35.61	2.6598	2.56e-40	3.84e-39	yes	up	XP_022885719.1
gene-LOC111378869	10.8662	11.2487	12.5675	2.20992	2.18696	2.32403	258.2	50.81	2.3447	3.54e-40	5.29e-39	yes	up	XP_022857925.1
gene-LOC111387376	4.17113	4.92198	3.90618	0.671693	0.633062	0.494258	222.88	31.32	2.8275	4.42e-40	6.59e-39	yes	up	XP_022867700.1
gene-LOC111411582	15.9597	16.6217	15.5447	6.18222	6.13688	6.60342	553.29	220.92	1.3253	5.02e-40	7.48e-39	yes	up	XP_022897851.1
gene-LOC111400862	15.0211	14.0355	13.4508	1.88767	2.4648	2.1607	222.29	34.59	2.6864	5.27e-40	7.85e-39	yes	up	XP_022884072.1
gene-LOC111366261	9.53224	9.67427	10.9767	2.35427	2.2693	2.85447	324.83	81.73	1.9919	8.11e-40	1.2e-38	yes	up	XP_022899251.1
gene-LOC111403414	3.22963	3.3975	3.49815	0.149514	0.231188	0.220609	178.27	10.75	4.0557	8.46e-40	1.25e-38	yes	up	XP_022887687.1
gene-LOC111398658	103.874	106.77	123.596	32.3232	38.9591	28.2825	442.33	133.8	1.7225	8.71e-40	1.29e-38	yes	up
Novel.12004	12.293	11.6237	13.424	1.80252	1.68392	2.05517	218.13	32.87	2.7315	9.55e-40	1.41e-38	yes	up	XP_022897810.1
gene-LOC111410504	35.8049	31.2429	31.0009	14.4353	12.4881	13.6973	695.09	292.42	1.2502	1.06e-39	1.57e-38	yes	up	XP_022896636.1
gene-LOC111367614	10.1165	10.5277	9.01443	3.08243	3.50143	4.28723	652.2	242.8	1.4287	1.17e-39	1.72e-38	yes	up	RVW45854.1
gene-LOC111371781	3.70502	3.75092	3.82347	0.881896	0.773412	0.918112	281.97	65.33	2.1101	1.22e-39	1.81e-38	yes	up	XP_022849908.1
gene-LOC111388404	26.3966	27.5325	27.9148	0.322983	0.249709	0.0866483	333.52	2.73	6.9152	1.31e-39	1.93e-38	yes	up	XP_022868863.1
gene-LOC111387491	7.71868	8.36146	8.27743	1.92562	2.03866	2.15015	308	78.52	1.9723	1.53e-39	2.25e-38	yes	up	XP_022867820.1
gene-LOC111383173	35.2477	40.1646	34.4727	17.2162	17.5496	17.9397	942.98	459.32	1.0379	1.74e-39	2.56e-38	yes	up	XP_022863019.1
gene-LOC111379676	15.5483	15.6914	15.8424	4.12401	3.85575	4.52839	323.07	87.16	1.8911	1.74e-39	2.56e-38	yes	up	XP_022858868.1
gene-LOC111388048	5.51807	5.98322	5.14471	0.158841	0.10916	0.142043	206.9	5.17	5.3198	1.87e-39	2.75e-38	yes	up	XP_022868482.1
gene-LOC111395977	15.1136	14.7728	15.5243	5.45369	5.77064	6.10007	517.83	200.63	1.3689	2.17e-39	3.18e-38	yes	up	XP_022877985.1
gene-LOC111389937	14.3645	13.8294	13.695	3.02975	3.57657	2.25488	282.06	60.59	2.2162	2.23e-39	3.26e-38	yes	up	XP_022870691.1
gene-LOC111387640	16.3202	16.9672	15.5341	6.17751	6.52338	6.2087	533.1	209.68	1.3465	2.47e-39	3.61e-38	yes	up	XP_022867981.1
gene-LOC111381488	8.25094	10.0729	8.50567	0.164672	0.212189	0.220887	214.44	4.85	5.4697	2.93e-39	4.28e-38	yes	up	XP_022861040.1
gene-LOC111385670	5.76701	5.82648	5.54016	0.512812	0.297354	0.343936	175.9	12.03	3.8644	3.63e-39	5.28e-38	yes	up	XP_022865859.1
gene-LOC111389132	5.70623	6.35595	5.85243	0.715235	0.512902	0.700777	189.56	20.73	3.1928	3.81e-39	5.55e-38	yes	up	XP_022869771.1
gene-LOC111405153	43.6592	44.6568	42.9528	17.1956	20.6803	20.3983	738.5	332.95	1.1507	4.31e-39	6.27e-38	yes	up	XP_022889687.1
gene-LOC111383251	26.4503	27.6195	24.3436	6.80016	7.86668	6.81077	341.49	94.99	1.8465	4.98e-39	7.24e-38	yes	up	XP_022863100.1
gene-LOC111409937	17.0676	16.3919	16.4985	6.3971	6.84683	6.53626	537.07	215.94	1.3151	6.48e-39	9.41e-38	yes	up	XP_022895832.1
gene-LOC111412118	4.41873	4.83733	4.66713	0.984552	0.839262	0.772074	241.97	45.81	2.3977	6.53e-39	9.47e-38	yes	up	XP_022898661.1
Novel.3372	16.6752	17.2916	20.5833	0.561606	0.771905	0.401772	191.77	6.19	4.9459	7.77e-39	1.12e-37	yes	up
gene-LOC111392239	5.70887	6.77305	6.61705	0.846469	0.872579	0.940786	207.88	29.4	2.8218	9.49e-39	1.37e-37	yes	up	XP_022873293.1
gene-LOC111405874	18.963	18.8741	19.617	8.52104	8.40701	8.81196	672.25	305.84	1.1363	1.01e-38	1.46e-37	yes	up	XP_022890726.1
gene-LOC111398378	35.7075	38.5479	41.4105	16.6408	12.7329	15.8935	665.55	264.49	1.33	1.28e-38	1.85e-37	yes	up	XP_022881059.1
gene-LOC111376103	14.5655	13.2736	12.8466	3.79172	2.76865	3.94174	338.95	88.84	1.9335	1.55e-38	2.22e-37	yes	up	XP_022854799.1
gene-LOC111401889	14.0536	13.624	14.4255	5.68398	5.42122	5.44392	521.6	208.19	1.3245	3.06e-38	4.38e-37	yes	up	XP_022885627.1
gene-LOC111365605	2.75316	2.61824	2.81871	0.182707	0.0941715	0.0653544	177	7.51	4.5437	3.26e-38	4.66e-37	yes	up	XP_022841915.1
gene-LOC111390789	11.8825	12.3192	12.7168	4.01487	4.37903	4.83648	468.99	170.69	1.4594	3.73e-38	5.32e-37	yes	up	XP_022871665.1
gene-LOC111373981	28.0788	33.3698	30.3922	9.66892	8.18442	9.61651	384.43	116.76	1.7183	5.19e-38	7.38e-37	yes	up	CAJ38392.1
gene-LOC111385363	22.6879	23.1982	24.2638	11.4315	11.6365	10.9759	805.67	397.05	1.0199	5.25e-38	7.47e-37	yes	up	XP_022865514.1
gene-LOC111384566	62.2373	58.3483	64.7038	0.10491	0	0.450314	581.16	1.77	8.394	6.89e-38	9.78e-37	yes	up	XP_022864629.1
gene-LOC111379587	65.3981	65.1567	68.5476	30.4872	31.7025	31.5712	737.08	352.49	1.0642	7.06e-38	1e-36	yes	up	XP_022858756.1
gene-LOC111407269	5.10126	4.7104	5.98768	0.890845	1.11511	0.682832	245.1	42.36	2.5289	9.43e-38	1.33e-36	yes	up	BAF63702.1
gene-LOC111408634	12.44	13.2729	12.9767	4.14868	5.29608	5.07315	527.8	201.14	1.3929	1.01e-37	1.42e-36	yes	up	XP_022894143.1
gene-LOC111385397	9.53989	9.5148	8.98199	3.10186	3.60804	2.85631	440.18	152.52	1.5287	1.01e-37	1.42e-36	yes	up	XP_022865547.1
gene-LOC111374187	24.682	24.7495	23.5179	9.72371	10.3251	11.5721	656.65	289.06	1.1857	1.01e-37	1.42e-36	yes	up	XP_022852591.1
gene-LOC111382438	5.7458	6.5579	5.8871	2.14601	2.35287	2.06328	482.53	176.77	1.4479	1.02e-37	1.44e-36	yes	up	XP_022862187.1
gene-LOC111397584	10.2849	11.9793	11.6297	1.52386	1.26877	0.503154	190.29	18.78	3.3273	1.21e-37	1.7e-36	yes	up	XP_009786753.1
gene-LOC111405556	12.5072	12.1621	11.9146	3.39758	3.25221	4.01797	347.22	102.82	1.7581	1.34e-37	1.89e-36	yes	up	XP_022890271.1
gene-LOC111396298	10.7483	9.38882	10.629	0.197003	0.25385	0.211404	205.55	4.49	5.5168	1.39e-37	1.95e-36	yes	up	XP_022878456.1
gene-LOC111397042	7.46728	8.1068	8.77845	2.17338	2.40045	2.54644	361.32	107.29	1.752	1.59e-37	2.24e-36	yes	up	XP_022879496.1
gene-LOC111393757	18.0097	16.3532	16.732	4.95721	6.38764	6.38349	474.82	167.32	1.5077	1.61e-37	2.26e-36	yes	up	XP_022875216.1
gene-LOC111407127	11.1829	11.5524	11.8977	4.98273	5.17298	5.23279	642.67	289.99	1.1479	2.51e-37	3.51e-36	yes	up	XP_022892209.1
gene-LOC111384129	10.3666	9.5944	10.2443	3.95279	4.59419	4.37692	631.13	274.24	1.2036	2.51e-37	3.51e-36	yes	up	XP_022864139.1
gene-LOC111384621	19.4639	21.1547	22.5143	3.9509	4.07276	5.19147	257.64	54.77	2.2359	4.05e-37	5.62e-36	yes	up	XP_022852911.1
gene-LOC111403515	12.4641	12.2955	12.0412	4.0027	3.91812	3.42901	360.01	112.75	1.6737	4.41e-37	6.12e-36	yes	up	XP_022865449.1
gene-LOC111377703	10.8532	10.7989	12.1567	1.55288	1.41608	0.769107	186.26	20.91	3.1461	5e-37	6.94e-36	yes	up	XP_022856600.1
gene-LOC111366144	5.21668	5.15533	4.817	0.68325	0.930716	0.70701	204.82	31.78	2.6887	5.27e-37	7.3e-36	yes	up	XP_022842597.1
gene-LOC111369790	23.9868	24.4361	25.5423	11.7353	10.4771	11.5812	696.84	323.3	1.1073	6.11e-37	8.46e-36	yes	up	XP_022847206.1
gene-LOC111369898	2.72533	2.37607	2.77604	0.0986953	0.0254349	0.0264775	210.11	4.08	5.6652	7.45e-37	1.03e-35	yes	up	XP_022847378.1
gene-LOC111372571	1.71951	1.59221	1.79029	0.140028	0.134037	0.160997	167.85	14.54	3.5316	8.62e-37	1.19e-35	yes	up	XP_022888418.1
gene-LOC111387909	19.7302	19.7186	21.46	5.43585	6.86038	6.97804	394.51	126.79	1.6392	8.64e-37	1.19e-35	yes	up	XP_022868293.1
Novel.5866	31.3115	31.456	28.982	11.0279	9.71021	8.38243	394.22	127.04	1.6316	9.47e-37	1.3e-35	yes	up
gene-LOC111381732	9.9028	10.5705	9.25323	1.71034	1.90229	1.49727	217.32	37.94	2.5169	9.8e-37	1.35e-35	yes	up	XP_022861313.1
gene-LOC111402067	20.913	25.1675	22.0729	3.32008	2.44463	2.67208	189.13	23.77	2.9885	9.93e-37	1.36e-35	yes	up
gene-LOC111400819	11.2144	12.6492	11.3577	0.636557	0.729102	0.683088	163.86	9.68	4.082	1.12e-36	1.54e-35	yes	up	XP_022884000.1
gene-LOC111394285	68.4805	70.9461	69.8414	32.6615	33.9643	32.9994	721.03	348.58	1.0484	1.25e-36	1.72e-35	yes	up	XP_022875809.1
gene-LOC111398736	56.9432	57.3834	61.3846	3.91111	1.66831	1.73669	857.41	36.24	4.5605	1.29e-36	1.77e-35	yes	up	XP_010522102.1
gene-LOC111368490	23.3954	21.3728	23.4498	10.8615	9.33512	11.4793	820.48	386.87	1.0854	1.31e-36	1.79e-35	yes	up	XP_022845520.1
gene-LOC111372684	12.8265	13.563	12.6294	5.93138	6.19124	5.88458	688.34	322.6	1.0933	1.37e-36	1.88e-35	yes	up	XP_022850837.1
gene-LOC111407230	20.5674	23.294	20.4151	10.6982	9.91744	8.8373	824.39	383.58	1.1021	1.65e-36	2.26e-35	yes	up	XP_022892363.1
gene-LOC111374118	5.67002	5.34216	4.8061	0.191234	0.140809	0.0586323	190.53	4.78	5.3025	1.68e-36	2.29e-35	yes	up	AFI47928.1
gene-LOC111395683	6.94553	7.5453	6.19393	0.593703	0.77522	0.339788	171.96	14.42	3.5694	1.81e-36	2.47e-35	yes	up	XP_022877560.1
gene-LOC111381034	14.3503	14.3464	13.7314	0.111876	0.34598	0.0600269	249.58	3.09	6.3275	1.97e-36	2.7e-35	yes	up	XP_022860497.1
gene-LOC111398598	6.27609	7.24379	6.92441	1.55458	1.70592	1.45297	268.29	62.81	2.0928	2.09e-36	2.85e-35	yes	up	XP_022881344.1
gene-LOC111391678	5.26746	5.70168	5.42364	0.11105	0.0858568	0.178752	194.29	4.52	5.4342	2.21e-36	3.01e-35	yes	up	XP_022872693.1
gene-LOC111368852	17.0791	17.1235	16.9297	5.14038	5.03399	4.90936	327.31	98.05	1.7387	2.34e-36	3.2e-35	yes	up	XP_022846097.1
gene-LOC111380518	11.7145	12.3491	12.5696	4.72662	4.18454	3.58033	433.54	150.11	1.527	2.47e-36	3.37e-35	yes	up	XP_022859872.1
gene-LOC111410592	38.1552	37.2943	36.0105	16.1087	15.7249	16.8279	601.07	266.48	1.1745	2.78e-36	3.78e-35	yes	up	XP_022896783.1
gene-LOC111381389	7.70838	9.1649	8.90031	0.576913	0.198236	0.103181	176.4	6.1	4.8282	3.38e-36	4.59e-35	yes	up
gene-LOC111384274	6.33912	6.18922	6.2749	1.09065	1.29294	1.28742	226.92	44.99	2.3364	3.43e-36	4.66e-35	yes	up	XP_022864321.1
gene-LOC111366098	15.2207	14.7443	12.8348	2.99027	2.69719	3.66726	263.74	58.54	2.1754	4.18e-36	5.66e-35	yes	up	XP_022842519.1
Novel.11217	86.02	90.1024	89.5664	30.5646	32.4738	36.2196	466.23	176.89	1.3994	4.21e-36	5.7e-35	yes	up	XP_020550923.1
gene-LOC111368465	19.1281	18.6774	18.4515	0.193458	0.0997126	0	382.75	2.02	7.5297	4.47e-36	6.05e-35	yes	up	XP_022845477.1
gene-LOC111367292	6.82933	7.49449	7.15988	2.80007	2.96891	2.94752	530.17	218.45	1.279	4.54e-36	6.14e-35	yes	up	XP_022843861.1
gene-LOC111388612	8.3991	7.08023	8.50697	0.934018	0.87113	0.28637	177.46	15.71	3.4854	4.87e-36	6.58e-35	yes	up	XP_022869136.1
gene-LOC111410649	50.5038	45.9038	49.5475	23.1013	21.1752	24.2406	750.51	357.77	1.0697	6.51e-36	8.78e-35	yes	up	XP_022896867.1
gene-LOC111397033	14.095	13.3978	13.2154	5.80594	5.69068	5.8218	562.94	243.2	1.2116	7.1e-36	9.56e-35	yes	up	XP_022879469.1
gene-LOC111408820	26.2284	25.6334	27.2592	11.2694	13.9146	12.5648	829.36	401.85	1.0458	7.33e-36	9.87e-35	yes	up	XP_022894362.1
gene-LOC111368554	12.8612	12.4482	12.7385	4.24302	4.24803	4.81524	410.14	145.66	1.495	7.4e-36	9.96e-35	yes	up	XP_022845630.1
gene-LOC111407441	5.77279	6.87001	6.58843	0.353495	0.283421	0.379335	161.11	8.65	4.2202	1.09e-35	1.46e-34	yes	up	XP_022892675.1
gene-LOC111393755	5.67807	4.65222	5.06395	0.433212	0.159491	0.398468	163.7	10.7	3.9356	1.25e-35	1.67e-34	yes	up	XP_022875213.1
gene-LOC111402882	29.0439	29.3521	31.2181	13.1118	14.098	14.1634	679.18	318.43	1.0928	1.29e-35	1.72e-34	yes	up	XP_022886965.1
gene-LOC111365380	10.7824	11.4282	11.5798	4.50961	4.28171	4.12611	468.45	181.85	1.3636	1.42e-35	1.9e-34	yes	up	XP_022841642.1
gene-LOC111385665	32.3937	32.9466	33.0572	15.6606	13.2725	14.1549	616.1	273.95	1.1682	1.42e-35	1.9e-34	yes	up	XP_022865853.1
gene-LOC111368090	15.2917	16.1097	14.5664	6.65153	5.91781	6.3677	548.03	229.26	1.2572	1.5e-35	2e-34	yes	up	XP_022845051.1
gene-LOC111382639	42.0215	44.3695	40.3242	8.08712	10.7681	8.31669	247.48	53.89	2.1994	1.51e-35	2.01e-34	yes	up	XP_022862430.1
gene-LOC111397509	8.82408	7.64499	9.04488	0.966462	0.846832	1.03711	173.74	19.71	3.1412	1.79e-35	2.38e-34	yes	up	XP_022880243.1
gene-LOC111396946	13.3479	12.186	12.6841	3.935	3.31885	3.6255	316.39	91.45	1.7905	1.88e-35	2.5e-34	yes	up	XP_022879336.1
gene-LOC111379232	6.27703	5.31646	5.22636	0.133589	0.447556	0.537578	165.72	11.2	3.904	2.08e-35	2.76e-34	yes	up	XP_022858342.1
gene-LOC111385530	107.657	110.776	104.22	52.5281	50.1144	51.361	705.39	341.9	1.0449	2.81e-35	3.72e-34	yes	up	XP_027333097.1
gene-LOC111412961	6.83631	6.14416	6.60922	1.7566	1.96169	1.23423	308.25	79.13	1.9589	3.56e-35	4.7e-34	yes	up	XP_022899582.1
gene-LOC111383259	24.434	25.9561	23.5535	4.06378	2.90912	5.45105	215.54	36.78	2.5554	4.5e-35	5.93e-34	yes	up	XP_022863105.1
gene-LOC111378644	11.4087	12.1589	11.1017	0.361804	0.671334	1.00945	157.65	9.44	4.0767	5.58e-35	7.35e-34	yes	up	XP_022857642.1
gene-LOC111391439	9.31895	8.17278	8.02536	0.836943	0.647069	0.729725	160.52	14.14	3.5044	6.68e-35	8.79e-34	yes	up	XP_022872431.1
gene-LOC111393788	19.478	18.2248	18.2672	0.572428	1.06215	0.614271	160.87	6.56	4.6159	7.55e-35	9.91e-34	yes	up	XP_022875261.1
gene-LOC111382650	4.46066	4.14509	4.26408	0.296021	0.610304	0.502962	171.67	19.09	3.1743	7.85e-35	1.03e-33	yes	up	XP_022862447.1
gene-LOC111392320	20.2311	18.9869	20.2254	5.81928	6.58118	6.36592	346.21	111	1.6421	9.02e-35	1.18e-33	yes	up	XP_022873401.1
gene-LOC111402084	3.5434	3.50685	3.60371	0.181849	0.304619	0.195142	154.22	10.02	3.9442	1.09e-34	1.42e-33	yes	up	XP_022885905.1
Novel.19338	27.2738	30.5705	28.2986	5.7794	6.08442	6.20187	230.51	49.09	2.2315	1.16e-34	1.51e-33	yes	up
gene-LOC111390566	21.1829	18.3771	19.438	7.66903	8.70307	8.30182	577.16	245.13	1.2371	1.24e-34	1.61e-33	yes	up	XP_022871396.1
gene-LOC111389364	23.3124	22.2265	22.2967	10.6568	10.6099	11.6638	735.19	362.44	1.0218	1.36e-34	1.78e-33	yes	up	XP_022870055.1
gene-LOC111410117	36.8252	34.5664	34.8804	0.622099	1.10768	0.182066	618.32	11.3	5.7686	1.45e-34	1.89e-33	yes	up	XP_022896090.1
gene-LOC111404008	36.4637	37.8426	37.2557	17.9868	16.5073	17.3654	651.05	307.32	1.0825	1.51e-34	1.97e-33	yes	up	XP_022888481.1
gene-LOC111412242	14.0192	14.3987	13.9565	5.34952	6.50022	5.57418	539.53	225.3	1.2601	1.75e-34	2.28e-33	yes	up	XP_022898860.1
Novel.2275	11.5772	11.789	11.2019	2.40853	3.13866	2.34076	250.3	58	2.1092	2.25e-34	2.92e-33	yes	up	CDP06832.1
gene-LOC111388465	7.59048	8.66899	7.63911	0.601507	0.826747	0.376528	156.88	12.03	3.6988	2.64e-34	3.42e-33	yes	up	XP_022868945.1
gene-LOC111404970	11.4429	10.3403	10.4136	1.0933	0.633948	0.513281	155.05	10.95	3.8133	2.83e-34	3.66e-33	yes	up	XP_022889458.1
gene-LOC111402512	29.4491	30.9747	31.0732	12.0627	14.7886	12.6248	606.5	265.74	1.1902	3.17e-34	4.1e-33	yes	up	XP_022886647.1
gene-LOC111401058	15.3114	15.3321	15.6343	6.83526	6.51095	6.22075	527.99	226.69	1.2187	3.67e-34	4.74e-33	yes	up	XP_022884366.1
gene-LOC111407104	9.56932	9.11506	8.45228	2.91297	3.04541	3.65797	432.22	155.55	1.4776	4.17e-34	5.38e-33	yes	up	XP_022892177.1
gene-LOC111377749	17.712	18.9022	19.7954	8.42496	8.8063	8.21893	630.1	288.69	1.1247	4.23e-34	5.45e-33	yes	up	XP_022856641.1
gene-LOC111401620	10.6809	9.95774	9.41504	1.53417	2.66357	1.90626	244.95	50.53	2.2799	4.82e-34	6.21e-33	yes	up	XP_022885201.1
gene-LOC111379087	17.8441	19.7832	18.1844	5.95965	6.04022	3.70819	366.7	104.79	1.8028	4.88e-34	6.28e-33	yes	up	XP_022858184.1
gene-LOC111386160	11.0824	14.1041	11.7958	3.22791	3.74744	4.23735	388.3	119.57	1.7009	4.97e-34	6.39e-33	yes	up	XP_022866380.1
gene-LOC111379095	29.8411	33.9927	24.5814	1.63862	1.68916	2.93067	159.79	11.49	3.8078	5.84e-34	7.5e-33	yes	up	CAD13176.1
gene-LOC111389761	2.08177	1.87671	2.04339	0.163343	0.116572	0.2427	157.18	13.9	3.5065	6.86e-34	8.79e-33	yes	up	XP_022870494.1
gene-LOC111398626	13.9988	13.2562	13.4662	5.98023	5.90186	6.24327	578.07	261.3	1.1465	8.14e-34	1.04e-32	yes	up	XP_022881389.1
gene-LOC111407580	12.9833	13.159	12.63	4.90549	5.26024	5.02205	452.53	180.01	1.3303	9.82e-34	1.25e-32	yes	up	XP_022892934.1
Novel.3375	18.2718	21.6589	19.0258	1.65629	0.919359	1.50393	152.26	10.7	3.8294	1.08e-33	1.37e-32	yes	up
gene-LOC111377987	22.2979	22.5197	21.3094	10.3223	10.4129	11.1108	689.3	337.11	1.033	1.44e-33	1.82e-32	yes	up	XP_022856917.1
gene-LOC111366067	29.9515	29.0442	31.539	16.0763	13.3376	14.0506	769.02	374.89	1.0352	1.76e-33	2.23e-32	yes	up	XP_022842486.1
gene-LOC111368188	10.0492	10.0691	10.8562	2.90384	3.33748	2.6863	305.36	89.38	1.7711	1.76e-33	2.24e-32	yes	up	XP_022845203.1
gene-LOC111403710	6.77841	5.70043	5.82875	0.784856	0.457297	0.988702	176.54	21.84	3.0199	1.84e-33	2.33e-32	yes	up	XP_022888077.1
gene-LOC111395504	4.96106	4.67787	4.45539	0.248915	0.384888	0.200332	149.06	8.96	4.0542	2.04e-33	2.58e-32	yes	up	XP_022877289.1
gene-LOC111385614	13.8038	13.0316	13.4133	5.81913	6.47678	6.26713	628.15	294.21	1.0953	2.33e-33	2.95e-32	yes	up	XP_022865794.1
gene-LOC111379266	14.4573	13.9327	13.4763	4.51349	3.47778	3.9628	302.17	87.61	1.7856	2.49e-33	3.14e-32	yes	up	XP_022858391.1
gene-LOC111383944	4.41776	4.99306	4.57476	0.365119	0.439112	0.391809	151.25	13.14	3.5257	2.72e-33	3.43e-32	yes	up	XP_022863910.1
gene-LOC111370408	6.45941	6.29438	6.55169	0.0604297	0	0.226965	210.24	3.18	6.0781	3.03e-33	3.82e-32	yes	up	XP_022847865.1
gene-LOC111400985	17.8994	15.2019	16.3102	5.47413	6.86972	6.16618	478.2	181.92	1.3962	3.52e-33	4.43e-32	yes	up	XP_022884258.1
Novel.25072	2.43747	2.48005	2.4184	0.0398503	0.0684659	0.0427634	181.72	3.8	5.5797	4.29e-33	5.4e-32	yes	up	KZV56018.1
gene-LOC111372514	21.4588	21.5666	21.3877	10.6108	9.37045	9.532	613.23	285.31	1.103	4.51e-33	5.66e-32	yes	up	XP_022850629.1
gene-LOC111398741	4.7379	4.33295	5.13022	0.7441	0.539777	0.532329	169.56	22.02	2.9404	6.95e-33	8.68e-32	yes	up	XP_022880352.1
gene-LOC111405950	16.8123	15.4216	17.1891	7.78234	7.46269	7.51887	629	294.19	1.0961	6.96e-33	8.69e-32	yes	up	XP_022890850.1
gene-LOC111408885	22.1726	22.155	21.4743	10.0248	9.32009	10.1892	572.36	260.87	1.1341	6.98e-33	8.71e-32	yes	up	XP_022894477.1
gene-LOC111368706	16.1548	16.915	16.2764	8.27586	6.65428	7.91661	686.7	322.84	1.0884	9.38e-33	1.17e-31	yes	up	XP_022845886.1
Novel.18498	33.6432	36.6965	32.554	11.9673	11.4615	13.2975	398.91	144.59	1.4652	1.01e-32	1.25e-31	yes	up	KZV51623.1
gene-LOC111407618	7.47342	7.40115	8.61386	1.84324	1.37593	2.01209	243.2	55	2.1449	1.23e-32	1.53e-31	yes	up	XP_022893002.1
gene-LOC111371510	12.035	11.7805	12.1453	5.57563	5.33567	5.90152	621.82	295.23	1.0752	1.29e-32	1.6e-31	yes	up	XP_022849310.1
gene-LOC111368881	17.5524	19.1684	18.3653	8.58173	7.72362	7.2964	549.16	238.92	1.1987	1.37e-32	1.7e-31	yes	up	XP_022846137.1
gene-LOC111370573	9.33827	10.1455	9.09802	1.80019	1.20076	0.965893	177.63	25.03	2.8196	1.52e-32	1.88e-31	yes	up	XP_022848110.1
gene-LOC111380803	5.16968	6.08134	5.42968	1.07272	0.992388	1.00355	199.55	37.28	2.4189	1.53e-32	1.89e-31	yes	up	XP_022860217.1
gene-LOC111384108	5.96534	6.01197	5.60942	1.12993	1.30683	1.15338	209.98	43.53	2.2707	1.56e-32	1.93e-31	yes	up	XP_022864112.1
gene-LOC111390230	28.2096	31.6727	36.2786	0.563006	0.435279	0.15104	224.8	2.73	6.3452	1.8e-32	2.22e-31	yes	up
gene-LOC111379984	13.7594	13.9863	14.5916	4.42742	5.27393	5.80685	424.78	158.03	1.4285	2.09e-32	2.58e-31	yes	up	XP_022859197.1
gene-LOC111411249	8.11653	8.2774	8.49845	3.68737	3.14225	3.51726	499.8	210.96	1.2436	2.13e-32	2.63e-31	yes	up	XP_022897569.1
gene-LOC111367747	12.4588	15.6529	12.3912	4.48564	4.40554	3.90389	377.33	121.04	1.6386	2.29e-32	2.82e-31	yes	up	XP_022844550.1
gene-LOC111370720	14.5358	15.9525	14.6258	2.10288	2.34117	2.52739	176.48	27.7	2.6738	2.46e-32	3.02e-31	yes	up	XP_022848329.1
gene-LOC111403802	19.768	19.1043	20.1936	7.6486	8.89436	8.45029	515.84	221.67	1.2193	2.51e-32	3.09e-31	yes	up	XP_022888189.1
gene-LOC111384372	20.7597	20.5816	20.1089	10.1887	10.1642	9.8113	676.74	337.33	1.0044	2.55e-32	3.13e-31	yes	up	XP_022864416.1
gene-LOC111401105	5.04098	4.31863	4.61833	0.0903062	0.341336	0.0969075	152.8	5.87	4.7025	2.71e-32	3.33e-31	yes	up	XP_022884437.1
gene-LOC111402056	11.9812	11.8669	11.2056	3.07336	4.13724	3.33682	319.01	97.48	1.7115	2.71e-32	3.33e-31	yes	up	XP_022885865.1
gene-LOC111395568	16.3212	15.2622	14.4323	7.05517	6.04734	7.01625	585.9	260.12	1.1727	3.16e-32	3.88e-31	yes	up	XP_022877375.1
gene-LOC111411831	5.83054	5.49722	5.09647	1.13245	1.14403	1.50689	238.62	55.82	2.1002	4.14e-32	5.07e-31	yes	up	XP_022898227.1
gene-LOC111386896	8.12295	8.43062	7.17474	0.485633	0.778731	0.521132	144.7	11.06	3.711	4.8e-32	5.86e-31	yes	up	XP_022867165.1
gene-LOC111409808	9.21903	9.02371	9.46196	4.65258	4.58635	4.20666	672.07	331.21	1.0198	5.77e-32	7.04e-31	yes	up	XP_022895635.1
gene-LOC111374766	8.51191	7.55451	8.11253	2.67995	1.86965	2.09153	293.91	81.96	1.8405	5.81e-32	7.09e-31	yes	up	XP_022853269.1
gene-LOC111398568	16.2389	14.2596	15.8121	6.2348	5.52506	5.3994	417.95	157.25	1.4095	6.55e-32	7.98e-31	yes	up	XP_022881297.1
gene-LOC111385128	6.7279	7.09803	5.87123	0.878892	1.47225	1.62102	235.98	48.34	2.2939	7.22e-32	8.78e-31	yes	up	XP_022865275.1
gene-LOC111394609	41.1248	43.7445	40.7794	19.4457	21.4323	20.0141	676.11	332.75	1.023	8.29e-32	1.01e-30	yes	up	XP_022876281.1
gene-LOC111400407	7.00204	7.13013	6.28233	2.5619	2.46049	2.71502	422.15	162.48	1.3789	9.64e-32	1.17e-30	yes	up	XP_022883596.1
gene-LOC111408434	10.7443	10.4758	10.1875	3.44192	2.76311	3.82426	339.29	110.02	1.6265	1.08e-31	1.31e-30	yes	up	XP_022893965.1
gene-LOC111385517	14.2758	15.4745	14.8243	0.278723	0.28732	0	210.49	2.71	6.2518	1.11e-31	1.35e-30	yes	up	XP_022865681.1
gene-LOC111405283	15.3521	16.252	17.0258	7.2793	7.86247	6.97858	597.92	276.19	1.1129	1.29e-31	1.55e-30	yes	up	XP_022889860.1
gene-LOC111376560	21.6744	20.2949	20.5687	9.07243	8.05933	9.10751	492.2	209.71	1.2316	1.45e-31	1.75e-30	yes	up	XP_022855294.1
gene-LOC111378473	3.49458	3.27316	3.2934	0.666193	0.438752	0.51631	178.9	29.27	2.6092	1.63e-31	1.97e-30	yes	up	XP_022857450.1
gene-LOC111399785	4.99088	5.32352	5.26725	1.42133	1.40147	1.17155	248.9	64.79	1.9391	1.71e-31	2.06e-30	yes	up	XP_022883036.1
gene-LOC111396641	11.0378	10.7657	11.2058	3.5512	3.07657	3.16214	287.51	86.58	1.7302	1.74e-31	2.1e-30	yes	up	XP_022878843.1
gene-LOC111397066	14.2496	15.2582	14.4415	5.34442	5.54649	5.73509	400.47	153.85	1.3806	1.8e-31	2.17e-30	yes	up	XP_022879544.1
Novel.18473	20.8412	21.3566	21.4358	4.43547	3.77213	3.56977	188.83	35.49	2.4089	2.44e-31	2.93e-30	yes	up	XP_009586716.1
gene-LOC111402521	5.34391	5.2853	4.33762	0.206871	0.213252	0.258992	142.84	6.58	4.4447	2.53e-31	3.04e-30	yes	up	XP_022886659.1
gene-LOC111377379	8.84666	7.47593	6.89989	1.19929	1.69988	1.36739	203.89	38.04	2.4252	2.57e-31	3.08e-30	yes	up	XP_022856224.1
gene-LOC111388127	14.2227	14.7168	13.4828	3.21815	3.25362	3.5198	225.55	53.95	2.0652	2.73e-31	3.27e-30	yes	up	XP_022868571.1
Novel.2465	24.7545	28.033	22.3873	4.05788	5.45063	4.61841	201.16	38.39	2.391	3.4e-31	4.06e-30	yes	up	PIN18770.1
gene-LOC111404082	12.6273	13.8128	12.7204	5.55122	5.94349	5.85474	540.84	243.33	1.1524	3.61e-31	4.31e-30	yes	up	XP_022888581.1
Novel.644	2.52455	2.86408	2.88234	0.370371	0.481394	0.380165	169.01	25.56	2.7237	4.37e-31	5.21e-30	yes	up
gene-LOC111383135	16.0275	15.5804	16.5217	7.65719	6.33144	7.60719	585.32	266.69	1.134	5.12e-31	6.1e-30	yes	up	XP_022862976.1
gene-LOC111370968	3.31581	3.82495	3.73007	0.718035	0.701226	0.547477	189.3	34.78	2.4402	5.14e-31	6.12e-30	yes	up	XP_022848661.1
gene-LOC111384123	26.3332	26.0472	25.9718	13.5426	11.2789	10.5007	624.43	285.83	1.1255	5.68e-31	6.75e-30	yes	up	XP_022864128.1
gene-LOC111390936	9.19918	9.19841	10.6759	3.23074	3.15961	3.34838	346.45	117.85	1.5549	5.76e-31	6.83e-30	yes	up	XP_022871830.1
gene-LOC111399036	5.07644	5.4204	4.61334	0.883801	0.471239	0.588666	163.14	21.31	2.932	6.06e-31	7.19e-30	yes	up	XP_022882007.1
gene-LOC111399994	6.073	5.95772	5.72808	1.29051	1.53111	1.64613	239.99	61.32	1.9717	6.16e-31	7.3e-30	yes	up	XP_022883242.1
gene-LOC111366426	8.44764	8.54999	9.08786	1.33507	1.75591	1.67968	186.45	34.63	2.4305	6.28e-31	7.45e-30	yes	up	XP_022842955.1
gene-LOC111375818	9.03438	9.31914	9.36329	0.461015	0.543125	0.282694	138.48	6.53	4.3998	6.68e-31	7.9e-30	yes	up	XP_022854490.1
gene-LOC111406342	7.48522	6.84671	5.58669	1.26048	0.721865	1.08961	187.19	29.31	2.6754	6.7e-31	7.92e-30	yes	up	XP_022891505.1
gene-LOC111389584	11.0386	10.8211	9.53509	3.83035	3.48397	3.71745	366.79	130.88	1.4877	7.83e-31	9.24e-30	yes	up	XP_022870279.1
gene-LOC111395785	13.5444	14.3881	13.2482	3.00353	3.5477	2.28302	216.55	47.17	2.1958	7.92e-31	9.35e-30	yes	up	XP_022877702.1
gene-LOC111373379	6.64767	6.84774	7.68373	0.444809	0.662321	0.742505	141.01	12.51	3.5004	9.67e-31	1.14e-29	yes	up	PIN00839.1
gene-LOC111371429	13.797	12.7228	14.7633	3.88424	4.30065	3.85942	283.28	83.93	1.7545	9.81e-31	1.16e-29	yes	up	XP_022849182.1
gene-LOC111379828	4.38121	4.5348	4.19227	0.0910834	0.219083	0.195483	142.06	5.57	4.6831	9.91e-31	1.17e-29	yes	up	XP_022859031.1
gene-LOC111390353	18.6471	19.7818	20.8747	8.95405	10.0259	8.44892	632	296.84	1.0887	1.07e-30	1.26e-29	yes	up	XP_022871149.1
gene-LOC111406477	4.48557	3.86115	3.70684	0.762979	0.90449	0.839221	207.94	43.92	2.2461	1.24e-30	1.45e-29	yes	up	XP_022891663.1
gene-LOC111389737	6.19942	5.75468	5.55588	0.509245	0.306223	0.364314	135.77	9.29	3.8656	1.27e-30	1.49e-29	yes	up	XP_022870456.1
gene-LOC111403988	7.64854	9.35112	10.3487	1.14852	1.18394	1.29116	164.54	22.14	2.8929	1.3e-30	1.53e-29	yes	up	XP_011094266.1
gene-LOC111401218	10.4568	11.5354	10.4962	0.855172	1.12197	0.750833	137.51	11.73	3.5496	1.92e-30	2.24e-29	yes	up	XP_022884626.1
gene-LOC111379885	75.5801	63.4505	73.2127	33.8274	28.0315	35.498	747.38	348.13	1.1033	2.15e-30	2.51e-29	yes	up	XP_022859093.1
gene-LOC111389541	66.8784	66.9411	61.8909	27.0394	27.3322	29.5793	490.62	213.72	1.2004	2.16e-30	2.52e-29	yes	up	XP_022870237.1
gene-LOC111379298	7.5899	9.08678	7.49904	1.42012	2.17886	1.94921	240.87	56.14	2.1035	2.21e-30	2.58e-29	yes	up	XP_022858426.1
gene-LOC111379776	30.3984	27.4097	30.3579	14.2084	12.3553	14.9196	665.64	318.04	1.0663	2.22e-30	2.6e-29	yes	up	XP_022858984.1
gene-LOC111368752	9.97471	11.0036	10.7145	3.02526	2.32729	2.13196	230.96	55.38	2.0558	2.37e-30	2.76e-29	yes	up	XP_022845945.1
gene-LOC111368839	10.3557	10.4852	10.6228	4.30881	4.1903	5.05999	509.39	222.93	1.1935	2.83e-30	3.29e-29	yes	up	XP_022846078.1
gene-LOC111404012	9.03522	11.2513	11.9022	0.186686	0.32074	0.133555	170.2	3.44	5.6211	2.85e-30	3.31e-29	yes	up	XP_022880765.1
gene-LOC111402918	3.2814	3.95602	3.60639	0.315756	0.162748	0.225892	135.6	8.94	3.9164	2.93e-30	3.4e-29	yes	up	XP_004503579.1
gene-LOC111399824	8.34921	7.26878	8.29143	1.01331	1.14902	1.08738	155.28	21.43	2.8582	4.02e-30	4.65e-29	yes	up	XP_022883085.1
gene-LOC111386708	6.85134	6.2624	5.54439	0.842408	0.906149	1.10051	167.62	25.99	2.694	4.14e-30	4.79e-29	yes	up	XP_022851692.1
gene-LOC111386812	15.2026	16.9795	14.7039	3.54086	3.57708	3.7997	217.85	51.52	2.0811	4.6e-30	5.31e-29	yes	up	XP_022867057.1
Novel.19218	60.0242	70.6866	70.8093	23.4865	30.6756	27.5785	539.25	222.14	1.2791	5.45e-30	6.28e-29	yes	up	XP_022899091.1
gene-LOC111389212	18.9329	22.2142	18.9742	8.07378	9.05832	8.42218	526.8	227.39	1.212	6.62e-30	7.62e-29	yes	up	XP_022869869.1
gene-LOC111385679	26.1906	23.2252	23.4978	7.75242	5.16526	4.97117	253.78	63.21	2.0018	7.12e-30	8.19e-29	yes	up	XP_022865869.1
gene-LOC111381136	4.07783	3.77291	3.89694	0.29535	0.213122	0.190164	130.88	7.9	4.0438	9.6e-30	1.1e-28	yes	up	XP_022860646.1
gene-LOC111374190	18.3576	18.6548	19.8482	8.90546	9.42826	9.26587	621.88	306.54	1.0202	1.02e-29	1.17e-28	yes	up	XP_022852593.1
gene-LOC111409220	5.18746	5.29141	5.30373	0.279215	0.328946	0.385233	130.2	8.32	3.9721	1.05e-29	1.2e-28	yes	up	XP_022894996.1
gene-LOC111370403	9.83787	9.7208	9.91028	0.271027	0.41908	0.218129	143.11	4.48	4.9944	1.08e-29	1.23e-28	yes	up	XP_022847860.1
gene-LOC111384605	6.72428	6.98664	6.73356	0.96556	0.995343	0.941947	153.28	22.1	2.7936	1.09e-29	1.25e-28	yes	up	XP_022864682.1
gene-LOC111375285	8.0938	7.84213	7.47429	1.39421	0.693827	1.18658	160.23	22.76	2.8146	1.14e-29	1.31e-28	yes	up	XP_022853857.1
gene-LOC111389477	21.3852	20.1886	22.3125	4.50146	4.16438	3.22034	182.13	34.41	2.4002	1.26e-29	1.44e-28	yes	up	XP_022870161.1
gene-LOC111381595	6.87734	7.12894	7.73806	2.52921	2.03547	2.54744	322.5	107.11	1.5894	1.36e-29	1.55e-28	yes	up	XP_022861159.1
gene-LOC111401202	4.30121	4.02216	4.41554	0.223847	0.197787	0.205894	131.08	6.56	4.3201	1.58e-29	1.8e-28	yes	up	XP_022884599.1
gene-LOC111392914	16.8406	19.2759	16.9958	7.30185	7.24227	6.98852	442.78	182.29	1.2795	1.68e-29	1.92e-28	yes	up	XP_022874095.1
gene-LOC111374292	2.3443	2.83075	2.18257	0.106694	0.0733236	0.24807	136.14	8.05	4.0959	1.72e-29	1.96e-28	yes	up	XP_028108313.1
gene-LOC111411973	37.2564	51.1659	40.5105	17.6175	18.0937	17.785	650.17	273.96	1.246	2.18e-29	2.48e-28	yes	up	XP_022898452.1
gene-LOC111386223	3.59624	2.96059	2.93781	0.522233	0.414109	0.301758	155.54	20.59	2.9123	2.49e-29	2.82e-28	yes	up	XP_022866443.1
gene-LOC111372096	14.66	11.7075	14.3548	0.605811	0.520414	1.30019	132.71	8.03	4.0602	3.32e-29	3.76e-28	yes	up	XP_022874095.1
gene-LOC111403375	56.1809	53.4713	60.7427	27.2539	24.7726	28.1593	608.95	291	1.0651	3.57e-29	4.03e-28	yes	up	XP_022887633.1
gene-LOC111367310	9.75688	9.95468	11.0582	3.49034	3.598	3.98909	356.8	130.45	1.4519	3.9e-29	4.41e-28	yes	up	XP_022843888.1
gene-LOC111400983	14.6391	14.083	13.0739	3.92876	4.04995	3.68153	248.54	70.41	1.8199	4.24e-29	4.78e-28	yes	up	XP_022884256.1
gene-LOC111409787	2.56526	2.60646	2.22855	0.151571	0.156247	0.121988	128.52	7.58	4.0814	4.43e-29	4.99e-28	yes	up	XP_022895592.1
gene-LOC111392660	4.61566	5.17292	5.55331	0.82577	1.12789	1.55073	244.53	56.74	2.1125	4.56e-29	5.13e-28	yes	up	XP_022873803.1
gene-LOC111388844	14.6268	14.9923	13.3613	5.78374	5.65376	6.02818	425.47	175.58	1.2781	4.61e-29	5.19e-28	yes	up	XP_022869429.1
gene-LOC111366009	6.41946	5.36087	6.82002	1.04396	1.18031	1.19255	181.75	33.91	2.4238	4.79e-29	5.39e-28	yes	up	XP_022842387.1
gene-LOC111368091	10.4271	11.3928	10.829	3.46701	3.49709	3.48041	288.17	93.62	1.6216	5.22e-29	5.86e-28	yes	up	XP_022845053.1
Novel.28486	15.1953	13.9689	13.2475	0.842408	0.651295	0.225997	132.53	5.45	4.587	6.57e-29	7.37e-28	yes	up	XP_002527143.1
gene-LOC111410220	12.8795	14.5326	13.1373	4.95422	4.76656	5.27698	363.58	136.56	1.4129	7.9e-29	8.84e-28	yes	up	XP_022896238.1
gene-LOC111370509	9.29195	8.94545	9.02633	3.36292	4.06283	3.56277	418.82	171.43	1.2895	9.16e-29	1.02e-27	yes	up	XP_022847993.1
gene-LOC111372022	4.4134	4.22177	4.67786	0.311831	0.285733	0.334625	126.43	8.99	3.8148	9.4e-29	1.05e-27	yes	up	XP_022849927.1
gene-LOC111401556	6.02756	5.94438	5.3148	1.64806	2.03868	1.74773	293.37	93.66	1.6486	1.05e-28	1.16e-27	yes	up	XP_022885111.1
gene-LOC111401950	4.66787	4.72531	3.72039	0.462381	0.444867	0.52926	139.98	15.57	3.1716	1.06e-28	1.19e-27	yes	up	XP_022885705.1
gene-LOC111370389	12.7742	13.2867	17.2873	0.204869	0.316782	1.09922	139.25	5.29	4.7427	1.08e-28	1.2e-27	yes	up	XP_022847839.1
gene-LOC111395506	5.39211	4.0214	4.9997	0.71049	0.878887	0.640438	166.88	26.22	2.67	1.11e-28	1.23e-27	yes	up	XP_022877291.1
gene-LOC111385644	14.3645	12.7391	11.8045	3.89978	3.25951	2.8276	242.94	63.31	1.9385	1.13e-28	1.26e-27	yes	up	XP_022865828.1
gene-LOC111371974	22.4689	21.0892	18.6729	2.64787	3.30418	1.64503	146.94	18.21	3.008	1.16e-28	1.29e-27	yes	up	XP_022849884.1
gene-LOC111376911	21.0072	18.7477	16.5327	1.5899	2.73156	0.995235	139.79	13.41	3.3786	1.29e-28	1.43e-27	yes	up	XP_022855691.1
gene-LOC111368093	3.57026	4.08176	3.87594	1.00203	0.507076	0.840668	208.21	43.09	2.2701	1.4e-28	1.55e-27	yes	up	XP_022845057.1
gene-LOC111395625	31.1602	28.7261	31.9722	14.9999	13.9389	13.6291	552.13	259.81	1.0867	1.54e-28	1.7e-27	yes	up	XP_022877481.1
Novel.27733	4.00304	4.45968	4.57373	0.978881	1.00907	0.763953	192.81	41.33	2.218	1.83e-28	2.02e-27	yes	up	XP_022888822.1
gene-LOC111387445	8.74361	8.58688	8.44816	1.07735	0.802089	1.34879	141.72	18.02	2.9791	1.91e-28	2.11e-27	yes	up	XP_022867775.1
gene-LOC111405683	2.32475	2.84951	3.10081	0.579967	0.597857	0.608218	206.57	45.28	2.188	2.01e-28	2.22e-27	yes	up	XP_022890451.1
gene-LOC111379920	19.9286	20.8055	16.5641	5.09832	6.36852	6.50083	314.33	100.11	1.654	2.86e-28	3.14e-27	yes	up	XP_022859134.1
gene-LOC111400668	3.00089	3.76622	2.8465	0.244124	0.100661	0.288166	129.58	8.66	3.9064	3.33e-28	3.66e-27	yes	up	XP_022883832.1
gene-LOC111407227	29.4944	32.4264	34.557	13.2109	14.5456	15.7451	564.7	258.59	1.1269	3.55e-28	3.91e-27	yes	up	XP_022892360.1
gene-LOC111411458	4.70123	4.38055	5.76505	0.0768607	0.0792315	0.027493	190.68	2.39	6.3007	3.75e-28	4.12e-27	yes	up
gene-LOC111411981	6.04338	6.66677	5.79506	0.0360878	0.223206	0.0387258	168.73	2.76	5.9322	4.69e-28	5.13e-27	yes	up	XP_022898462.1
gene-LOC111403727	12.7041	13.5673	16.7601	3.26207	2.58067	1.79096	186.65	33.62	2.4649	6.33e-28	6.91e-27	yes	up	XP_022888102.1
gene-LOC111381529	6.73055	6.83329	7.13386	2.15885	2.18264	2.80672	328.09	115.08	1.5137	6.58e-28	7.17e-27	yes	up	XP_022861090.1
gene-LOC111380643	2.56136	2.56992	2.43689	0.465552	0.239956	0.602439	181.87	31.92	2.5148	6.7e-28	7.31e-27	yes	up	XP_022860032.1
gene-LOC111396366	8.47125	9.55991	9.03764	3.98988	3.08002	4.10559	488.89	204.96	1.2539	6.84e-28	7.45e-27	yes	up	XP_022878555.1
gene-LOC111412471	1.80928	1.78406	1.47398	0.295029	0.187157	0.109591	146.94	17.42	3.0661	7.32e-28	7.97e-27	yes	up	XP_022899174.1
gene-LOC111400402	6.22522	5.1941	6.16841	1.13521	0.767963	1.02785	163.14	27.6	2.5625	8.05e-28	8.76e-27	yes	up	XP_022883588.1
gene-LOC111388672	34.4938	34.6728	37.0078	16.8203	14.8731	14.2794	467.34	205.47	1.1835	8.42e-28	9.16e-27	yes	up	XP_022869201.1
gene-LOC111380371	8.94872	9.3487	9.80068	4.34059	3.91165	5.14125	677.35	327.89	1.0474	8.78e-28	9.53e-27	yes	up	XP_022859677.1
gene-LOC111366036	4.08764	4.38872	4.14143	0.834351	0.860086	0.711006	169.19	32.75	2.3668	1e-27	1.09e-26	yes	up	XP_022842431.1
gene-LOC111396456	36.6963	33.1656	32.0556	14.4649	15.7151	13.6961	472.96	206.77	1.1946	1.04e-27	1.13e-26	yes	up	XP_022878655.1
gene-LOC111379756	36.7991	36.1826	36.3898	16.7873	14.8838	18.2369	520.94	241.4	1.1107	1.09e-27	1.18e-26	yes	up	XP_022858963.1
gene-LOC111400091	33.6127	33.867	31.0849	15.3298	17.2945	15.3575	605.08	299.13	1.017	1.21e-27	1.31e-26	yes	up	XP_022883308.1
gene-LOC111370162	9.71901	10.1573	11.034	2.99435	3.25584	2.24486	247.96	69.2	1.8375	1.38e-27	1.49e-26	yes	up	XP_022847625.1
gene-LOC111368487	2.53263	2.77725	2.54458	0.423099	0.436149	0.435866	152.71	25.57	2.5783	1.9e-27	2.05e-26	yes	up	XP_022845511.1
gene-LOC111400994	6.1306	7.77477	8.50832	2.1135	2.15076	1.97723	272.18	76.97	1.8191	2.11e-27	2.27e-26	yes	up	XP_022884270.1
gene-LOC111398049	10.7813	11.546	10.4227	4.78317	5.01646	5.31134	518.18	242.81	1.0947	2.28e-27	2.46e-26	yes	up	KZV33169.1
gene-LOC111407211	11.733	13.4128	12.9838	2.38869	2.81414	2.92949	183.83	39.82	2.208	2.29e-27	2.47e-26	yes	up	XP_022892324.1
gene-LOC111399433	7.19704	7.88232	7.43165	0.755652	0.65912	0.935641	127.43	13.51	3.2403	2.57e-27	2.76e-26	yes	up	XP_022882510.1
gene-LOC111394806	14.9477	14.0855	12.9697	5.82332	5.78981	4.47413	401.11	155.99	1.3615	2.78e-27	2.99e-26	yes	up	XP_022876575.1
gene-LOC111381351	21.6129	21.4691	21.8907	9.32639	11.6058	9.29042	575.38	271.8	1.0817	2.79e-27	3e-26	yes	up	XP_022860901.1
gene-LOC111376974	8.62443	9.07155	8.98179	2.40176	2.5919	2.6176	233.92	67.77	1.7876	2.96e-27	3.18e-26	yes	up	XP_022855752.1
gene-LOC111385590	15.0187	14.8963	14.2293	6.08644	5.02714	6.24738	384.24	153.45	1.3251	3.14e-27	3.36e-26	yes	up	XP_022865767.1
gene-LOC111408957	4.53403	5.14932	4.45514	1.53537	1.59993	1.32524	278.76	89.31	1.6406	3.47e-27	3.72e-26	yes	up	XP_022894586.1
gene-LOC111406353	5.81093	5.70201	4.97665	0.82896	0.891683	0.928232	150.54	24.56	2.6184	3.93e-27	4.21e-26	yes	up	XP_022891533.1
gene-LOC111377616	26.5205	27.1763	26.6997	13.9222	12.2183	12.8201	562.45	276.77	1.0222	3.98e-27	4.26e-26	yes	up	XP_022856511.1
Novel.558	16.5843	17.9653	17.1557	4.94805	3.19873	3.86982	202.87	47.87	2.0803	4.03e-27	4.31e-26	yes	up	XP_022854254.1
gene-LOC111392757	13.3598	11.8713	10.9296	4.50263	4.87032	4.25331	375.25	143.59	1.3871	4.09e-27	4.38e-26	yes	up	XP_022873921.1
gene-LOC111374924	3.53265	3.61271	3.42962	0.885088	0.56147	0.968052	204.44	47.4	2.1103	4.25e-27	4.54e-26	yes	up	XP_022853457.1
gene-LOC111393267	6.61346	6.27823	6.35407	1.36368	2.18672	1.78856	250.77	70.66	1.83	4.33e-27	4.63e-26	yes	up	XP_022874486.1
gene-LOC111405846	17.3508	15.8944	16.7991	7.63563	8.38519	7.2908	528.37	249.94	1.0801	4.45e-27	4.75e-26	yes	up	XP_022890683.1
gene-LOC111406310	6.37582	6.7277	6.97379	1.89552	1.92483	1.91265	233.51	67.71	1.7853	4.54e-27	4.84e-26	yes	up	XP_022891463.1
gene-LOC111399659	14.0136	13.8655	12.9725	6.03339	5.81823	4.94284	414.4	172.99	1.2592	5.05e-27	5.38e-26	yes	up	XP_022882865.1
Novel.16799	14.427	15.5706	12.9801	3.78613	3.39698	2.93431	201.7	48.21	2.0626	5.27e-27	5.61e-26	yes	up	XP_022874664.1
Novel.25353	9.6563	10.3629	8.25562	0.176747	0.121466	0.189668	157.92	2.77	5.8373	5.39e-27	5.73e-26	yes	up	XP_022895754.1
gene-LOC111397658	25.4185	20.0795	21.0845	0.270054	0.18559	0	243.39	1.69	7.1411	5.47e-27	5.82e-26	yes	up
gene-LOC111401782	4.88586	4.75987	4.46872	1.04477	1.02804	1.27403	195.59	47.1	2.0572	6.63e-27	7.04e-26	yes	up	XP_022885453.1
gene-LOC111371256	9.62165	9.88515	11.2302	3.85772	3.82376	3.63021	340.83	127.37	1.4181	6.66e-27	7.06e-26	yes	up	XP_022848910.1
gene-LOC111399512	8.50887	7.81421	8.87758	0.0969783	0.199939	0.0520337	171.01	2.4	6.1444	7.28e-27	7.72e-26	yes	up	XP_022882641.1
gene-LOC111382497	41.1589	38.3741	40.7559	16.7933	16.6967	16.7413	398.33	168.91	1.238	7.98e-27	8.45e-26	yes	up	XP_022862264.1
gene-LOC111371413	11.2871	10.895	10.3525	3.24509	3.98236	3.27502	277.11	90.84	1.6097	8.27e-27	8.75e-26	yes	up	XP_022849159.1
gene-LOC111379329	8.28071	8.64552	8.61691	3.77659	3.29415	3.60731	405.05	171.94	1.2354	8.79e-27	9.3e-26	yes	up	XP_022858452.1
gene-LOC111386790	10.3166	9.72876	10.6451	4.08299	3.10856	4.32418	378.43	144.19	1.3927	8.93e-27	9.43e-26	yes	up	XP_022867034.1
gene-LOC111403977	7.91141	8.86826	10.2564	0.429757	0.295342	0.307448	124.2	4.82	4.6815	9.64e-27	1.02e-25	yes	up	XP_022869284.1
Novel.3693	14.5962	16.7333	17.0887	1.92779	1.87685	3.33292	148.76	22.27	2.7457	1.14e-26	1.2e-25	yes	up	RAL45821.1
gene-LOC111409581	6.25469	6.47274	6.70314	0.0334368	0.0689364	0.107643	191.21	2.1	6.5265	1.27e-26	1.34e-25	yes	up	XP_022895381.1
gene-LOC111404171	4.162	4.42497	3.94788	0.440155	0.453731	0.326997	121.82	12.05	3.3342	1.49e-26	1.57e-25	yes	up	XP_022888703.1
gene-LOC111395848	10.0265	9.84934	11.2388	0.0536005	0.0552539	0.230075	191.01	2.11	6.5244	1.52e-26	1.59e-25	yes	up	XP_019192551.1
Novel.25974	21.416	19.7886	21.5783	7.53465	7.76706	6.54184	301.6	106.56	1.4998	1.54e-26	1.62e-25	yes	up	XP_022847605.1
gene-LOC111405966	13.1829	12.2681	12.0513	5.98226	5.3088	5.61014	474.44	217.12	1.1282	1.57e-26	1.65e-25	yes	up	XP_022890873.1
gene-LOC111370393	31.9275	30.8517	32.0202	11.252	11.9732	13.1456	343.76	133.94	1.3614	1.66e-26	1.74e-25	yes	up	XP_022847844.1
gene-LOC111370486	7.80116	9.33244	8.94087	4.14068	3.92963	3.66753	522.15	238.69	1.1269	1.83e-26	1.91e-25	yes	up	XP_022847973.1
gene-LOC111389932	7.62554	7.24682	6.40592	1.85297	1.41349	0.835135	188.93	36.97	2.3467	1.9e-26	1.99e-25	yes	up	XP_022870687.1
gene-LOC111380826	9.35107	8.49524	10.4847	1.23504	1.97336	1.19279	150.97	23.82	2.6628	2.87e-26	2.98e-25	yes	up	XP_022860251.1
gene-LOC111371814	15.6622	14.4846	16.3056	7.44346	7.37097	7.16995	521.59	250.67	1.0567	3.24e-26	3.36e-25	yes	up	XP_022849757.1
Novel.19873	32.3078	29.3509	31.7411	10.4737	12.5962	10.4067	316.91	115.35	1.4583	3.35e-26	3.48e-25	yes	up	XP_022880664.1
gene-LOC111398784	24.0569	21.6383	24.87	10.3263	11.4181	11.1758	526.17	249.28	1.0784	3.52e-26	3.65e-25	yes	up	XP_022881643.1
gene-LOC111371888	22.0699	23.0363	24.0917	6.5552	5.61207	5.72288	204.94	53.8	1.9273	3.7e-26	3.83e-25	yes	up	XP_022849811.1
Novel.24019	9.15983	9.80079	10.9923	0.309268	0.318807	0.248906	127.47	3.79	5.0672	3.8e-26	3.93e-25	yes	up	XP_022857450.1
gene-LOC111366105	32.8449	34.167	29.7743	14.4473	14.5039	17.1809	590.77	285.97	1.0489	3.81e-26	3.94e-25	yes	up	XP_022842529.1
gene-LOC111371800	33.6917	34.9204	34.4103	17.1153	16.2964	16.2634	518.93	254.09	1.0295	3.97e-26	4.1e-25	yes	up	XP_022849733.1
gene-LOC111378108	6.89747	5.67373	7.09596	1.16374	0.784377	1.00865	144.59	22.07	2.7103	4.37e-26	4.52e-25	yes	up	XP_022865238.1
gene-LOC111367132	5.81775	7.02452	5.84935	1.36473	1.40683	1.53423	189.28	44.28	2.0966	5.69e-26	5.85e-25	yes	up	XP_022843624.1
gene-LOC111390743	8.36245	9.47589	9.13802	3.29005	3.33306	3.19576	312.96	115.68	1.4346	5.81e-26	5.98e-25	yes	up	XP_022871608.1
gene-LOC111366102	10.2064	10.1273	6.57281	1.27311	1.06241	1.10595	146.04	18.97	2.9455	5.96e-26	6.12e-25	yes	up	XP_022842525.1
gene-LOC111388586	4.72614	3.89998	4.59354	1.12799	1.09819	1.18803	208.25	54.62	1.9322	8.05e-26	8.22e-25	yes	up	XP_022869111.1
gene-LOC111375393	8.70109	8.74111	11.0276	3.49064	3.16303	3.29268	332.78	118.06	1.4929	8.68e-26	8.86e-25	yes	up	XP_022853982.1
gene-LOC111370870	38.6362	37.9829	37.3665	17.4455	18.3362	20.0422	548.24	272.67	1.0092	8.93e-26	9.11e-25	yes	up	XP_022877702.1
gene-LOC111392803	6.56993	6.49832	6.52192	2.81352	3.22557	3.13205	490.3	233.1	1.0737	9.33e-26	9.51e-25	yes	up	XP_022873964.1
Novel.11566	20.3037	20.6204	21.2783	0.723607	1.30537	1.94126	113.14	7.34	3.9603	9.37e-26	9.56e-25	yes	up
gene-LOC111392749	8.86197	9.00935	8.71257	1.62562	0.804364	1.18622	134.52	18.58	2.8521	9.98e-26	1.02e-24	yes	up	XP_022873913.1
gene-LOC111378499	6.23253	6.31521	6.41434	0.725601	0.801409	0.500555	120.39	13.07	3.1983	1.02e-25	1.04e-24	yes	up	XP_022857481.1
gene-LOC111376977	1.56238	1.5554	1.98362	0.0570403	0.146999	0.168327	117.71	8.73	3.7642	1.1e-25	1.12e-24	yes	up	XP_022855758.1
gene-LOC111372465	7.16985	7.67962	7.69455	2.65056	3.4154	2.92797	380.62	154.21	1.3034	1.11e-25	1.13e-24	yes	up	XP_022850582.1
gene-LOC111365486	5.93975	5.78354	6.47234	1.4289	1.08719	1.46033	175.99	39.05	2.1718	1.18e-25	1.2e-24	yes	up	XP_022841812.1
gene-LOC111367568	12.4544	10.7796	12.5727	5.36254	5.65416	4.96625	481.18	218.1	1.1412	1.22e-25	1.24e-24	yes	up	XP_022844276.1
gene-LOC111374461	8.30461	8.04081	7.64919	2.4146	2.3508	2.51913	235.43	72.58	1.6989	1.37e-25	1.39e-24	yes	up	XP_022852897.1
gene-LOC111396306	5.60835	4.70202	5.49528	1.23124	1.32691	1.11105	185.86	43.81	2.0842	1.51e-25	1.53e-24	yes	up	XP_022878471.1
gene-LOC111386763	9.57084	8.72951	10.278	4.41757	4.40371	4.96623	581.14	284.72	1.03	1.59e-25	1.61e-24	yes	up	XP_022866998.1
gene-LOC111372298	3.54088	3.18181	3.0157	0.210602	0.461334	0.338995	121.72	12.84	3.2514	1.63e-25	1.65e-24	yes	up	XP_022850328.1
gene-LOC111375990	26.0122	21.6221	23.761	8.42531	7.92629	7.98784	287.2	99.42	1.5312	1.75e-25	1.77e-24	yes	up	XP_022854685.1
gene-LOC111398864	11.5507	11.5838	11.7285	4.60819	4.60303	3.91003	321.13	122.73	1.386	1.79e-25	1.81e-24	yes	up	XP_022881770.1
gene-LOC111389938	11.0361	8.6961	10.4093	1.86827	2.99021	1.89932	201.73	45.93	2.1355	1.84e-25	1.86e-24	yes	up	XP_022870687.1
gene-LOC111404204	27.8886	28.6022	29.8965	14.2479	11.7877	12.9271	464.85	212.89	1.1252	2.02e-25	2.03e-24	yes	up	XP_022888742.1
gene-LOC111412051	7.8966	8.28682	8.13195	3.22595	2.93268	2.99837	314.98	120.45	1.3858	2.11e-25	2.12e-24	yes	up	XP_022898560.1
gene-LOC111372345	7.5457	7.11212	7.46926	2.43422	2.07435	1.63695	224.33	63.26	1.8225	2.51e-25	2.53e-24	yes	up	XP_022850411.1
gene-LOC111367953	11.3486	12.0129	11.3063	3.9345	3.52474	3.36764	243.54	77.23	1.6552	2.54e-25	2.55e-24	yes	up	XP_022844856.1
gene-LOC111386157	9.39468	7.16042	7.51851	0.06392	0.329458	0.342962	123.93	3.85	5.0275	2.67e-25	2.68e-24	yes	up	XP_022866377.1
gene-LOC111381808	5.29218	4.95353	5.38621	0.225045	0.231987	0.676188	114.28	8.42	3.781	2.88e-25	2.89e-24	yes	up	XP_022861408.1
gene-LOC111397575	11.2295	9.87787	10.1974	0.329585	0.339751	0.176838	125.02	3.43	5.1793	2.95e-25	2.95e-24	yes	up	XP_024953970.1
gene-LOC111383526	17.3153	16.614	16.6858	7.09424	8.37619	8.68599	532.92	258.3	1.0469	3.12e-25	3.12e-24	yes	up	XP_022863407.1
gene-LOC111408429	12.1746	11.4225	11.1928	4.13207	3.37017	3.55704	252.11	81.38	1.6308	3.24e-25	3.24e-24	yes	up	XP_022893957.1
gene-LOC111407820	23.0533	22.2749	19.5246	6.516	5.48711	6.89382	232.52	68.8	1.759	3.97e-25	3.95e-24	yes	up	XP_028123881.1
gene-LOC111410567	8.26827	7.26234	7.55923	1.62769	1.99534	1.08577	172.71	35.76	2.2686	4.05e-25	4.03e-24	yes	up
gene-LOC111370747	1.82643	2.29168	2.16124	0.0782604	0	0.0671849	132.01	3.1	5.4069	4.12e-25	4.1e-24	yes	up	XP_022848377.1
gene-LOC111369342	10.6323	11.394	10.8133	4.62834	4.59532	5.41105	443.59	200.76	1.145	4.31e-25	4.29e-24	yes	up	XP_022846590.1
gene-LOC111373137	11.8738	11.482	11.1748	2.95284	4.52239	3.25922	269.35	85.04	1.6643	4.84e-25	4.81e-24	yes	up	XP_022851389.1
gene-LOC111405810	18.0689	16.1288	17.3029	7.16163	7.34262	8.26671	437.76	196.56	1.1571	5.01e-25	4.97e-24	yes	up	XP_022890973.1
gene-LOC111403310	4.59108	4.14155	4.83023	1.16793	0.889878	0.980845	175.78	39.99	2.1341	5.47e-25	5.42e-24	yes	up	XP_022887527.1
gene-LOC111409941	4.66801	5.82221	5.60148	1.53437	1.55737	1.41855	224.3	63.84	1.8103	6.13e-25	6.07e-24	yes	up	BAJ05401.1
gene-LOC111392924	5.51979	5.77889	5.04625	0.078939	0.122061	0.127064	136.26	2.78	5.6238	6.43e-25	6.36e-24	yes	up	XP_022874105.1
gene-LOC111395806	6.36752	6.04705	5.49952	1.3986	1.66601	1.36743	189.66	47.65	1.9937	6.63e-25	6.55e-24	yes	up	XP_022877730.1
gene-LOC111366163	2.58352	3.10223	3.17654	0.282335	0.317502	0.137715	113.61	9.6	3.5547	7.44e-25	7.34e-24	yes	up	XP_022842626.1
gene-LOC111370901	7.51685	7.54112	6.28578	2.14025	2.11171	2.00141	229.7	68.34	1.7496	7.49e-25	7.39e-24	yes	up	XP_022848565.1
gene-LOC111368642	7.02145	6.74056	6.40067	0.240688	0.186084	0.645705	110.26	5.96	4.2286	7.94e-25	7.82e-24	yes	up	XP_022845776.1
gene-LOC111393574	6.21735	5.70518	6.03576	1.64978	1.34091	1.46396	186.25	46.91	1.9884	8.36e-25	8.23e-24	yes	up	XP_022874940.1
gene-LOC111409986	7.98942	8.05923	7.76884	1.69688	1.79087	2.47124	193.98	49.29	1.981	8.57e-25	8.43e-24	yes	up	XP_022895901.1
gene-LOC111376971	26.3558	23.9644	25.6319	10.9386	13.4018	12.4598	557.49	274.32	1.0245	9.03e-25	8.88e-24	yes	up	XP_022855750.1
gene-LOC111375579	15.9255	19.8124	19.0206	6.52501	5.7846	5.60159	276.14	91.72	1.587	9.06e-25	8.9e-24	yes	up	XP_022854185.1
gene-LOC111381656	13.3572	12.8726	13.5984	6.15977	6.4647	6.22122	470.2	225.93	1.0574	9.92e-25	9.74e-24	yes	up	XP_022861225.1
gene-LOC111374960	9.4769	9.68662	11.0048	0.060108	0.123924	0.193505	165.15	2.1	6.3145	1.05e-24	1.03e-23	yes	up	XP_022846577.1
gene-LOC111400361	18.4491	21.4874	19.032	8.08663	9.39934	9.03195	470.29	214.78	1.1309	1.15e-24	1.12e-23	yes	up	XP_022883543.1
gene-LOC111382107	12.8655	10.3676	12.0487	1.02434	1.16153	1.20914	113.34	11.08	3.3583	1.2e-24	1.18e-23	yes	up	XP_022861747.1
gene-LOC111407518	24.3368	24.2198	24.0165	12.2995	11.7768	10.2771	491.21	236.11	1.0555	1.27e-24	1.25e-23	yes	up	XP_022892821.1
gene-LOC111411092	8.78895	9.77771	9.0656	0.418084	0.258588	0.628104	108.74	5.21	4.3898	1.54e-24	1.5e-23	yes	up	XP_022897425.1
gene-LOC111384343	19.4772	20.0657	21.0708	7.52953	8.56901	7.6921	331.11	131.98	1.3264	1.58e-24	1.54e-23	yes	up	XP_022864383.1
gene-LOC111366083	2.58497	3.47153	3.33383	0.0841153	0.0650324	0	146.93	2.37	5.9249	1.93e-24	1.88e-23	yes	up	XP_022842502.1
gene-LOC111401802	9.55418	9.27653	9.53249	2.97271	2.69171	3.19001	232.33	73.65	1.6583	2.1e-24	2.04e-23	yes	up	XP_022885477.1
gene-LOC111388680	11.2818	11.652	11.911	4.1226	4.11833	4.01349	269.77	96.34	1.4847	2.2e-24	2.13e-23	yes	up	XP_022869215.1
gene-LOC111376872	12.2147	13.0165	13.3523	5.67705	6.33277	5.97431	462.92	219.12	1.0785	2.48e-24	2.4e-23	yes	up	XP_022855644.1
gene-LOC111390375	31.4452	32.4031	32.1184	15.872	15.3037	13.1412	461.57	216.44	1.0907	2.6e-24	2.52e-23	yes	up	XP_022871181.1
gene-LOC111381676	8.85137	9.95969	9.62151	0.198737	0.136578	0.142176	141.23	2.41	5.8676	3.02e-24	2.92e-23	yes	up	XP_022860526.1
gene-LOC111375206	2.71072	3.1948	2.87315	0.208079	0.348558	0.279111	111.06	10.74	3.3729	3.11e-24	3e-23	yes	up	XP_022853773.1
gene-LOC111388713	9.47103	9.48144	10.1565	2.76352	2.36592	2.96553	204.49	57.75	1.8246	3.17e-24	3.05e-23	yes	up	XP_022869268.1
gene-LOC111387901	1.38964	1.30865	1.40107	0.0380504	0.104597	0.122495	106.35	6.99	3.9416	3.2e-24	3.08e-23	yes	up	XP_022868277.1
gene-LOC111404444	11.9852	12.4489	11.796	2.27163	2.25164	1.12509	136.45	21.6	2.6519	3.29e-24	3.17e-23	yes	up	XP_022889019.1
gene-LOC111406102	12.7561	11.4571	11.7106	4.27162	5.19743	4.62144	337.61	134.48	1.3295	3.32e-24	3.2e-23	yes	up	PSS33061.1
gene-LOC111385428	8.17139	8.23651	8.55246	3.36903	3.74492	3.89843	404.68	181.32	1.1591	3.61e-24	3.47e-23	yes	up	XP_022865578.1
gene-LOC111408687	2.34082	2.62798	2.78298	0.302323	0.191783	0.199645	109.68	9.97	3.4529	3.61e-24	3.47e-23	yes	up	XP_022879685.1
gene-LOC111376004	10.8874	10.7214	10.9306	4.70345	4.15588	4.22322	334.63	136.62	1.2915	3.61e-24	3.48e-23	yes	up	XP_022854700.1
gene-LOC111402523	5.30784	5.44082	4.96208	1.75775	2.08376	1.92396	294.1	109.61	1.4252	3.62e-24	3.48e-23	yes	up	XP_022886666.1
gene-LOC111374184	2.63112	2.37301	2.38837	0.0598742	0.061721	0.0642509	121.88	3.11	5.2937	3.63e-24	3.49e-23	yes	up	XP_022852584.1
gene-LOC111383700	24.5201	25.4244	23.8992	10.9362	11.9884	11.7356	455.47	217.11	1.0697	3.86e-24	3.71e-23	yes	up	XP_022863601.1
gene-LOC111411101	40.3797	45.3247	42.2061	20.1364	18.3034	18.8408	424.3	192.95	1.1357	3.97e-24	3.81e-23	yes	up	XP_022895606.1
gene-LOC111388547	9.92149	8.81831	9.14929	3.40495	3.53972	3.80867	318.03	124.53	1.3548	4.02e-24	3.85e-23	yes	up	XP_022869059.1
gene-LOC111378064	3.49205	3.67225	4.04722	0.824363	1.13305	1.02223	201.38	54.36	1.8901	4.36e-24	4.18e-23	yes	up	XP_022857001.1
gene-LOC111366104	13.561	13.8224	12.9881	4.98115	6.29193	5.60877	378.7	160.82	1.2368	4.4e-24	4.22e-23	yes	up	XP_022842526.1
gene-LOC111379442	8.49574	7.86146	6.7388	2.3844	2.00517	2.59237	242.23	74.36	1.7066	4.88e-24	4.67e-23	yes	up	XP_022858583.1
gene-LOC111391425	3.00275	2.52913	2.51604	0.387209	0.281755	0.24442	116.27	13.4	3.1131	4.94e-24	4.72e-23	yes	up	XP_022872409.1
gene-LOC111404744	8.81631	8.84538	7.24341	1.36517	2.06695	2.38057	192.09	45.54	2.0831	5.24e-24	5.01e-23	yes	up	XP_022889274.1
gene-LOC111368096	5.02268	5.50481	4.94339	1.95888	1.83058	1.70916	278.07	100.36	1.4689	5.37e-24	5.13e-23	yes	up	XP_022845059.1
gene-LOC111397519	2.07535	2.39255	2.27567	0.230887	0.108186	0.157668	105.72	7.91	3.7345	6.29e-24	5.99e-23	yes	up	XP_022875807.1
Novel.11212	2.38225	2.97076	2.40241	0.139534	0.143838	0.0249556	109.73	4.43	4.6128	6.75e-24	6.42e-23	yes	up
gene-LOC111383602	7.42979	6.42952	6.24017	2.06313	2.03562	1.92929	224.4	68.34	1.7164	6.84e-24	6.5e-23	yes	up	XP_022850653.1
gene-LOC111377780	3.14223	3.78678	3.03199	0.355723	0.366695	0.127242	110.57	9.58	3.5179	7.09e-24	6.73e-23	yes	up	XP_022856674.1
gene-LOC111409687	5.23003	4.69937	5.13363	0.236751	0.195243	0.304868	104.68	5.2	4.3362	7.39e-24	7.02e-23	yes	up	XP_022895470.1
gene-LOC111367154	6.04761	5.87086	6.48121	1.31259	0.746525	0.825695	133.76	21.29	2.6451	7.44e-24	7.07e-23	yes	up	XP_022843651.1
gene-LOC111406176	2.88276	3.04422	2.47552	0.774496	0.698587	0.786587	199.91	54.59	1.8738	7.56e-24	7.17e-23	yes	up	XP_022857291.1
gene-LOC111373589	8.14326	7.48604	8.74067	1.05993	1.36578	0.426529	121.05	14.38	3.0637	1.02e-23	9.6e-23	yes	up	XP_022849038.1
gene-LOC111374469	5.91909	5.80414	5.16038	1.1075	0.718822	1.01239	135.44	23.12	2.5504	1.15e-23	1.09e-22	yes	up	XP_022852905.1
gene-LOC111377437	6.31932	7.58627	7.68298	0.156492	0.107546	0.111954	136.18	2.41	5.8143	1.19e-23	1.12e-22	yes	up	XP_022856297.1
gene-LOC111385879	9.89031	10.0013	8.9906	0.555161	0.763047	0.794324	102.71	7.63	3.7562	1.4e-23	1.32e-22	yes	up	XP_022869103.1
gene-LOC111388545	14.6494	13.9982	16.1104	6.29271	6.68579	6.25557	381.49	166.48	1.1955	1.86e-23	1.75e-22	yes	up	XP_022869054.1
gene-LOC111409383	17.2037	18.7184	17.1383	5.29138	4.18185	5.20499	197.98	55.61	1.8317	1.95e-23	1.82e-22	yes	up	XP_022895204.1
gene-LOC111398780	24.3668	23.818	24.2014	11.1959	11.4223	10.59	412.72	192.27	1.1016	2e-23	1.88e-22	yes	up	XP_022881638.1
gene-LOC111394514	8.25855	7.35229	10.3979	0.569293	0.335345	0.785453	105.23	6.94	3.9264	2.71e-23	2.53e-22	yes	up	XP_022876141.1
gene-LOC111402322	7.12181	7.23415	6.55828	2.61229	2.12166	2.49178	260.8	91.5	1.5115	2.75e-23	2.57e-22	yes	up	XP_022886317.1
gene-LOC111406206	5.87376	5.36247	5.99514	1.66747	1.79704	1.92492	224.42	71.28	1.6561	2.79e-23	2.61e-22	yes	up	XP_022891250.1
gene-LOC111383077	17.8135	17.9553	16.9761	7.66425	7.5344	6.53603	341.94	143.08	1.2559	2.96e-23	2.76e-22	yes	up	XP_022887832.1
gene-LOC111408832	2.15367	2.20056	1.96619	0.237815	0.122575	0.212666	104.94	9.66	3.4406	2.98e-23	2.78e-22	yes	up	XP_022894381.1
gene-LOC111400085	10.2798	9.62482	9.91909	0.969783	0.599818	0.624404	101.19	7.56	3.7369	3.18e-23	2.96e-22	yes	up	XP_022883302.1
gene-LOC111390701	10.0824	9.09333	8.99572	0.152958	0.315351	0.164139	121.21	2.76	5.4558	3.24e-23	3.02e-22	yes	up	XP_022871548.1
gene-LOC111372606	22.3757	21.8091	18.0728	8.0742	10.6554	7.19941	525.2	222.13	1.2418	3.4e-23	3.17e-22	yes	up	XP_022850746.1
gene-LOC111379724	8.02722	6.89111	7.24212	2.507	2.0954	1.8541	215.24	63.67	1.7554	3.46e-23	3.21e-22	yes	up	XP_022858928.1
gene-LOC111393702	5.34344	5.74944	5.19864	1.65483	1.2794	1.17329	181.41	46.44	1.9622	3.73e-23	3.46e-22	yes	up	XP_022875135.1
gene-LOC111408972	5.77375	6.64441	5.81476	2.28263	1.66489	2.28773	278.6	96.75	1.5258	3.74e-23	3.47e-22	yes	up	XP_022894613.1
Novel.20950	6.76693	6.41433	6.33121	0.0562725	0.232033	0.241544	114.1	3.15	5.1969	3.94e-23	3.65e-22	yes	up	XP_022858331.1
gene-LOC111410821	2.2212	2.58714	2.51165	0.70884	0.626318	0.638407	190.29	52.1	1.8666	4.1e-23	3.8e-22	yes	up	XP_022897156.1
gene-LOC111405546	21.2705	21.2807	21.5162	10.0271	9.96345	7.32131	407.87	176.55	1.2054	5.51e-23	5.09e-22	yes	up	XP_022890259.1
gene-LOC111403563	2.06304	1.7786	2.16982	0.0778502	0.180566	0.0626557	101.64	5.51	4.2012	5.8e-23	5.35e-22	yes	up	XP_022887884.1
gene-LOC111402885	4.81174	4.5217	5.2295	1.48939	1.53533	1.43128	215.56	66.98	1.6854	6.33e-23	5.83e-22	yes	up	XP_022886967.1
gene-LOC111386269	3.04245	3.5889	3.73561	0.202905	0.139442	0.326605	100.87	6.61	3.9386	6.62e-23	6.1e-22	yes	up	XP_022866500.1
gene-LOC111386954	84.969	83.5171	94.8648	47.8596	37.087	38.43	525.08	249.77	1.0695	6.65e-23	6.13e-22	yes	up	XP_022867224.1
gene-LOC111399571	26.8267	30.5971	29.9833	12.0321	13.4556	12.9899	394.41	176.32	1.1609	6.82e-23	6.28e-22	yes	up	XP_022882731.1
gene-LOC111401956	25.4698	24.1023	28.2755	11.8574	9.569	11.1973	378.06	160.88	1.2316	7.12e-23	6.55e-22	yes	up	XP_022885715.1
gene-LOC111383120	8.78565	7.51239	7.77122	1.6989	1.99454	2.0763	167.83	40.86	2.0418	7.4e-23	6.8e-22	yes	up	XP_022862962.1
gene-LOC111372738	2.86972	2.4786	2.24786	0.174818	0.128722	0.187597	100.09	6.57	3.9324	7.43e-23	6.84e-22	yes	up	XP_022850897.1
gene-LOC111370815	13.9301	10.6477	11.6514	3.13563	4.00975	4.813	300.35	100.69	1.5818	7.82e-23	7.18e-22	yes	up	VDC80361.1
gene-LOC111398753	7.3655	8.76434	7.26959	0.0929076	0.0478867	0.099699	165.74	1.73	6.5841	8.64e-23	7.93e-22	yes	up	XP_022881597.1
gene-LOC111401693	4.3494	4.68435	3.73973	0.97193	0.954199	1.26647	181.63	46.1	1.9819	8.95e-23	8.21e-22	yes	up	XP_022885322.1
gene-LOC111401210	2.64059	3.23023	3.42232	0.146753	0.030256	0.188977	104.18	4.17	4.6488	1.19e-22	1.09e-21	yes	up	XP_022884608.1
gene-LOC111409269	5.45944	6.60688	5.4735	0.137216	0.188597	0	126.18	2.38	5.7065	1.35e-22	1.24e-21	yes	up	XP_022895054.1
Novel.3374	15.2455	16.1567	15.7354	0.192304	0.198236	0.103181	161.31	1.72	6.5453	1.37e-22	1.25e-21	yes	up
gene-LOC111378339	4.85793	4.80612	4.91406	0.735815	0.446183	0.696708	110.83	14.5	2.9335	1.95e-22	1.77e-21	yes	up	XP_022857289.1
gene-LOC111369682	3.51211	3.4473	3.84225	0.52778	0.384042	0.599675	114.49	16.27	2.8166	2.46e-22	2.23e-21	yes	up
gene-LOC111379432	25.4722	24.4783	23.2452	10.3737	10.553	10.8391	352.9	155.53	1.1834	2.83e-22	2.56e-21	yes	up	XP_022858561.1
gene-LOC111396692	7.67786	7.52875	7.05287	0.510782	1.38216	0.959209	114.72	14.93	2.9476	2.93e-22	2.65e-21	yes	up	XP_022878917.1
gene-LOC111402387	12.0278	9.8576	11.5387	4.47782	4.36546	4.32091	316.85	126.72	1.3227	3.18e-22	2.87e-21	yes	up	XP_022886412.1
gene-LOC111404260	5.66939	6.31321	5.71149	0.360264	0.123792	0.451032	96.97	5.2	4.225	3.61e-22	3.25e-21	yes	up	XP_022855538.1
Novel.11179	4.85262	4.18786	4.16953	0.55589	0.534834	0.835135	117.29	17.37	2.7628	3.69e-22	3.32e-21	yes	up	PIN20300.1
gene-LOC111401953	27.4187	32.6819	28.8927	14.8675	15.4964	13.1771	531.79	264.21	1.0074	3.98e-22	3.58e-21	yes	up	XP_022885712.1
gene-LOC111398992	5.90506	6.94034	5.22794	1.45595	1.75633	1.62886	191.97	52.22	1.8796	4.02e-22	3.62e-21	yes	up
gene-LOC111380423	2.91394	2.98815	3.03961	0.645044	0.474958	0.469705	127.72	23.05	2.4657	4.45e-22	3.99e-21	yes	up	XP_022859750.1
Novel.15018	63.0997	69.4478	61.0757	27.3209	29.1755	30.3714	389.44	177.43	1.1351	4.51e-22	4.05e-21	yes	up	PIN26838.1
gene-LOC111410874	4.97821	3.9032	3.61397	1.15469	0.857023	0.966497	178.04	43.09	2.0479	4.68e-22	4.2e-21	yes	up	XP_022897231.1
gene-LOC111399285	7.12417	7.72253	7.14509	2.93717	3.58014	2.85373	364.63	157.79	1.2079	4.69e-22	4.21e-21	yes	up	XP_022882320.1
gene-LOC111377609	3.53389	3.35445	3.51518	0.853425	0.71331	0.7673	148.42	33.81	2.1331	5.17e-22	4.63e-21	yes	up	XP_022856505.1
gene-LOC111374988	10.7954	11.115	11.4514	0.461688	0.475929	0.867015	95.11	5.23	4.196	5.81e-22	5.2e-21	yes	up	XP_022853530.1
gene-LOC111407943	2.41941	1.74146	1.71414	0.211896	0.0794298	0.0826856	100.36	6.48	3.9407	6.47e-22	5.78e-21	yes	up	XP_022893438.1
Novel.8626	33.8112	36.9745	38.8237	14.963	14.4038	15.9387	327.81	137.6	1.2517	6.5e-22	5.81e-21	yes	up	XP_022862876.1
gene-LOC111388084	2.07335	1.81354	1.66228	0.303004	0.411734	0.295594	132.58	24.51	2.4366	6.99e-22	6.24e-21	yes	up	XP_022868513.1
gene-LOC111405437	3.17287	3.38633	3.22856	0.608142	0.298524	0.372912	111.21	14.76	2.9068	7.1e-22	6.33e-21	yes	up	XP_022890083.1
gene-LOC111409366	6.40085	7.75438	7.4834	2.63916	2.58588	2.69187	272.48	101.24	1.427	7.67e-22	6.83e-21	yes	up	XP_022895189.1
gene-LOC111394743	11.3705	11.6493	11.5139	5.77153	4.98476	5.80284	437.08	212.83	1.0382	8.64e-22	7.68e-21	yes	up	XP_022876480.1
gene-LOC111378592	17.9016	20.5826	18.9921	8.54829	7.9366	7.47218	334.07	141.4	1.2384	9.08e-22	8.07e-21	yes	up	XP_022857594.1
gene-LOC111395084	16.6594	15.4243	16.738	6.96571	6.24611	7.4237	336.72	144.52	1.2211	9.59e-22	8.51e-21	yes	up	XP_022876873.1
gene-LOC111393696	8.4137	7.72138	7.33764	4.32292	3.04651	4.10414	666.44	330.77	1.0114	1.04e-21	9.25e-21	yes	up	XP_022875128.1
gene-LOC111410499	8.2711	8.56727	8.2549	3.18512	3.36684	3.67864	305.9	126.65	1.2735	1.07e-21	9.48e-21	yes	up	XP_022896628.1
gene-LOC111367898	24.0711	25.7695	26.4461	12.0375	11.6491	12.1925	408.72	195.21	1.0652	1.23e-21	1.08e-20	yes	up	XP_022844772.1
Novel.14635	22.3676	27.3913	26.1548	2.5341	3.3247	3.95541	108.43	14.24	2.933	1.24e-21	1.09e-20	yes	up	XP_021612057.1
gene-LOC111366031	2.87146	2.94537	2.7187	0.197941	0.233196	0.42482	99.32	10.12	3.3067	1.52e-21	1.34e-20	yes	up	XP_022842423.1
gene-LOC111394787	6.54274	6.07801	5.86517	0.644308	0.199254	0.207422	94.41	5.45	4.0985	1.62e-21	1.42e-20	yes	up	XP_022876538.1
gene-LOC111408739	23.1782	26.9855	25.0625	10.8483	9.61885	10.6644	326.29	137.12	1.2496	1.73e-21	1.52e-20	yes	up	XP_022894268.1
gene-LOC111402305	3.9962	4.44083	3.84636	0.824684	0.578083	0.707974	122.53	21.38	2.5172	1.74e-21	1.53e-20	yes	up	XP_022886292.1
gene-LOC111411194	2.34244	2.63192	2.24142	0.0649311	0.0167335	0	146.27	1.68	6.4056	1.81e-21	1.59e-20	yes	up	XP_022842532.1
gene-LOC111389172	6.51162	5.51277	5.10056	0.396676	0.642576	0.668915	99.44	10.07	3.3114	1.91e-21	1.67e-20	yes	up	XP_022869827.1
gene-LOC111401361	7.66202	6.11973	7.4268	2.2342	2.38948	2.63726	249.89	86.88	1.5265	1.92e-21	1.69e-20	yes	up	PIN05303.1
gene-LOC111412218	18.3832	18.76	19.7702	8.44539	7.90887	7.2119	314.88	132.39	1.2478	2.16e-21	1.89e-20	yes	up	XP_022842817.1
gene-LOC111367439	3.85514	4.20896	5.29373	0.0892354	0.22997	0.191517	98.51	3.83	4.693	2.21e-21	1.93e-20	yes	up	XP_022844078.1
gene-LOC111403341	16.3943	18.7284	18.6574	4.74435	5.90255	6.32005	216.34	69.32	1.6434	2.24e-21	1.96e-20	yes	up	XP_022887567.1
Novel.10231	2.83935	1.88405	2.59842	0.0958664	0.222353	0.282904	100.53	8.38	3.5976	2.46e-21	2.15e-20	yes	up	XP_022847505.1
gene-LOC111401526	2.64723	2.49293	2.65663	0.906058	0.709844	0.881543	212.37	69.07	1.6203	2.63e-21	2.29e-20	yes	up	XP_022885067.1
gene-LOC111403882	14.751	16.3689	17.8399	7.34914	6.4142	6.09878	328.82	135.45	1.2762	2.66e-21	2.32e-20	yes	up	XP_022888287.1
gene-LOC111388110	5.9631	6.04644	5.84261	2.24483	2.43804	2.53797	293.08	120.39	1.2849	2.84e-21	2.47e-20	yes	up	XP_022850051.1
gene-LOC111395637	4.49406	5.22274	4.71877	1.40294	1.39059	1.10017	176.06	48.22	1.8651	2.89e-21	2.52e-20	yes	up	XP_022877493.1
gene-LOC111374035	2.51288	2.25357	2.71935	0.345021	0.523034	0.392021	121.37	20.75	2.549	2.95e-21	2.56e-20	yes	up	XP_022852418.1
gene-LOC111376972	5.22779	6.99408	6.34339	1.45682	1.02978	1.38465	146.76	31.08	2.2374	3.02e-21	2.63e-20	yes	up	XP_022855755.1
gene-LOC111369683	1.59239	1.52752	1.33822	0.0647709	0	0.0278022	113.24	2.39	5.5519	3.14e-21	2.72e-20	yes	up	XP_022847056.1
gene-LOC111371760	2.9793	3.24928	2.66292	0.684138	0.74442	0.693362	153.95	37.31	2.0455	3.39e-21	2.94e-20	yes	up	XP_022849668.1
gene-LOC111395702	5.9833	4.29696	5.53314	0.766376	0.92943	0.53214	115.43	16.51	2.8024	3.43e-21	2.97e-20	yes	up	XP_022877590.1
gene-LOC111410032	19.8885	21.2875	20.2901	7.63618	7.18723	7.48183	243.67	89.79	1.4398	3.51e-21	3.04e-20	yes	up	XP_022895956.1
gene-LOC111410147	5.47415	6.19774	5.1278	0.754708	0.777987	0.231393	102.54	10.93	3.2178	3.61e-21	3.13e-20	yes	up	XP_022896136.1
gene-LOC111391126	5.26524	4.31594	3.94657	0.738869	0.592402	0.352391	108.44	13.7	2.9781	3.87e-21	3.35e-20	yes	up	XP_022872041.1
gene-LOC111407498	19.0634	20.7282	21.0372	9.20955	10.5786	10.0239	456.4	227.16	1.0062	3.95e-21	3.41e-20	yes	up	XP_022892777.1
Novel.20689	6.18436	7.16586	5.46638	0	0.102978	0.214397	123.96	2.13	5.9007	3.97e-21	3.43e-20	yes	up	XP_022857599.1
gene-LOC111410566	17.5411	20.7173	17.8953	6.14925	6.56532	7.30577	252.4	91.39	1.4667	4.04e-21	3.49e-20	yes	up	XP_022896747.1
gene-LOC111386053	2.35929	2.94814	2.42136	0.234391	0.483242	0.251525	108.5	13.82	2.9724	4.6e-21	3.97e-20	yes	up	XP_022866250.1
gene-LOC111388154	16.4795	14.9647	15.5765	6.88126	7.17104	8.07024	411.47	196.6	1.0677	4.69e-21	4.04e-20	yes	up	XP_022868605.1
gene-LOC111380051	7.28998	6.51676	6.3502	0.282207	0.290912	0.227127	94.01	3.79	4.6305	4.79e-21	4.12e-20	yes	up	XP_022859281.1
gene-LOC111369633	3.89762	4.06299	3.24367	0.361289	0.206907	0.215388	91.84	6.52	3.8094	5.31e-21	4.56e-20	yes	up	XP_022846990.1
gene-LOC111372011	18.4249	14.5482	15.635	6.30689	6.33614	6.25172	299.26	118.13	1.3429	5.34e-21	4.59e-20	yes	up	XP_022849917.1
gene-LOC111379965	9.25685	8.86889	8.38632	3.36869	3.57087	3.44442	274.51	109.18	1.3313	5.59e-21	4.8e-20	yes	up	XP_022859173.1
gene-LOC111406643	4.17699	4.0214	4.18579	0.127888	0.0878887	0.228728	95.59	3.48	4.7893	5.65e-21	4.84e-20	yes	up	XP_022891801.1
gene-LOC111385982	16.9657	17.2923	15.2005	5.84801	6.19431	7.54211	303.33	121.99	1.3174	6.01e-21	5.15e-20	yes	up	RAL50451.1
gene-LOC111368754	5.1268	5.91917	5.27495	2.16606	1.95642	1.94807	260.33	98.32	1.4031	6.47e-21	5.54e-20	yes	up	XP_022886338.1
gene-LOC111378609	16.5627	16.8938	16.5723	8.12195	7.60748	8.18475	399.29	193.82	1.0428	6.69e-21	5.72e-20	yes	up	XP_022857606.1
Novel.20160	1.98601	2.17362	2.22656	0.0175556	0.0180971	0.0753557	119.7	2.11	5.8495	7.25e-21	6.19e-20	yes	up	XP_022875701.1
Novel.22590	3.7206	2.77134	3.76097	0.321298	0.294408	0.268166	94.5	8.27	3.512	7.36e-21	6.29e-20	yes	up	XP_022898132.1
gene-LOC111403512	14.9398	14.6537	16.7444	6.12542	7.89295	7.12095	418.19	193.75	1.1102	7.49e-21	6.4e-20	yes	up	XP_022887824.1
gene-LOC111397386	6.08371	6.4965	6.48265	0.874213	0.563236	1.40718	114.8	17.4	2.7289	7.87e-21	6.72e-20	yes	up	XP_022880055.1
gene-LOC111409792	2.10066	1.61512	2.14894	0.271559	0.412536	0.429446	135.02	26.04	2.3794	8.53e-21	7.28e-20	yes	up	XP_022895596.1
gene-LOC111386810	6.55021	5.4828	5.67394	0.87081	1.82859	1.59205	180.66	44.47	2.028	8.62e-21	7.34e-20	yes	up	XP_022867060.1
gene-LOC111367533	4.25368	3.66314	3.90743	1.37098	1.27036	1.61997	252.58	92.44	1.453	8.83e-21	7.52e-20	yes	up	XP_022844240.1
gene-LOC111376399	8.31292	8.07216	9.20236	2.17942	1.72819	2.2188	150.67	36.63	2.0399	9.27e-21	7.89e-20	yes	up	XP_022855128.1
gene-LOC111381486	14.774	13.9141	13.065	5.89169	5.51201	4.5691	277.5	107.79	1.3631	9.73e-21	8.28e-20	yes	up	XP_022861038.1
gene-LOC111366339	19.5543	18.7645	20.3972	7.98748	7.7431	9.99046	365.25	162.49	1.1704	1.06e-20	9.05e-20	yes	up	EPS73104.1
gene-LOC111398936	5.54245	4.14293	5.84246	1.05403	0.981388	1.3135	150.28	32.91	2.1936	1.09e-20	9.21e-20	yes	up	XP_022881872.1
gene-LOC111406464	9.83284	8.58338	8.05065	2.39972	2.22636	2.83265	181.46	51.93	1.8087	1.16e-20	9.8e-20	yes	up	XP_022891654.1
Novel.5121	4.14306	3.19205	3.66234	0.0369139	0.114158	0.198061	98.03	3.16	4.9778	1.21e-20	1.03e-19	yes	up	XP_022883135.1
gene-LOC111377257	2.51616	2.82808	2.49396	0.746156	0.563143	0.929383	193.57	56.14	1.7881	1.25e-20	1.06e-19	yes	up	XP_022856087.1
gene-LOC111370735	1.19602	1.046	1.01453	0.0604815	0.0748165	0.0778832	88.59	5.89	3.9159	1.31e-20	1.11e-19	yes	up	XP_022848356.1
gene-LOC111366309	5.61965	5.75652	6.04945	0.844931	0.870993	0.604463	101.79	13.76	2.882	1.44e-20	1.22e-19	yes	up	PIN17039.1
gene-LOC111377356	30.0547	35.1411	33.397	15.9373	16.2686	13.9321	417.29	198.3	1.0711	1.46e-20	1.24e-19	yes	up	XP_022856207.1
gene-LOC111383317	1.76406	2.18469	1.41409	0.056049	0.115556	0.200487	94.45	6.66	3.8436	1.54e-20	1.3e-19	yes	up	XP_022863168.1
gene-LOC111378121	7.43338	5.81767	6.80523	0.11277	0.174373	0.0605067	117.05	2.06	5.821	1.59e-20	1.34e-19	yes	up	XP_022857060.1
gene-LOC111385227	11.0164	10.3625	11.1086	4.44944	4.98396	3.7596	305.13	125.83	1.2766	1.61e-20	1.35e-19	yes	up	XP_022865371.1
gene-LOC111394564	8.67685	8.62652	7.42114	2.56552	2.52068	2.79607	202.95	65.71	1.6292	1.7e-20	1.43e-19	yes	up	XP_022876200.1
gene-LOC111409257	20.1888	18.0864	19.0261	9.05607	8.62895	9.19276	385.18	183.47	1.071	1.73e-20	1.46e-19	yes	up	XP_022895042.1
gene-LOC111393728	15.31	16.2295	14.8786	7.0272	6.32115	7.20466	341.24	153.44	1.1536	1.81e-20	1.52e-19	yes	up	XP_022875177.1
gene-LOC111393889	6.0603	6.00325	7.5978	0.833083	0.42939	0.521489	93.19	8.58	3.4322	2.12e-20	1.78e-19	yes	up	XP_022875429.1
gene-LOC111394689	19.42	19.3775	20.0514	7.92261	9.5977	8.1294	334.85	148.22	1.1757	2.13e-20	1.78e-19	yes	up	XP_022876398.1
gene-LOC111393529	2.15937	2.97764	2.31779	0.131749	0.135813	0.028276	93.09	3.75	4.6159	2.16e-20	1.81e-19	yes	up	XP_022874865.1
gene-LOC111395999	5.2933	5.86277	6.15126	1.90922	2.11572	2.17683	238.63	86.84	1.4581	2.17e-20	1.82e-19	yes	up	XP_022878018.1
gene-LOC111367907	9.70006	10.6051	11.1878	3.15994	3.90889	3.28659	213.16	71.18	1.5813	2.24e-20	1.88e-19	yes	up	XP_022844790.1
gene-LOC111393610	3.24942	3.05355	2.902	0.236439	0.0696377	0.362461	89.67	6.61	3.7711	2.54e-20	2.12e-19	yes	up	XP_022874991.1
gene-LOC111383564	7.71989	18.2034	9.08596	0.541664	0.446697	0.697511	106.33	5.2	4.3564	2.65e-20	2.22e-19	yes	up	XP_022863447.1
gene-LOC111399339	15.5512	16.4605	16.8621	8.08831	7.381	6.6401	363.86	167.14	1.1198	2.83e-20	2.36e-19	yes	up	XP_022882367.1
gene-LOC111375271	2.7469	2.52984	2.22814	0.169748	0.116656	0.151797	87.29	5.17	4.0762	2.89e-20	2.41e-19	yes	up	XP_022853839.1
gene-LOC111394130	6.36305	6.95176	6.4789	3.14998	3.24714	2.71527	378.38	176.89	1.0953	2.9e-20	2.42e-19	yes	up	XP_022875673.1
gene-LOC111370217	6.05262	6.24618	6.23997	1.57086	1.46868	2.03851	166.98	46.45	1.8487	3.49e-20	2.9e-19	yes	up	XP_022847671.1
gene-LOC111376937	6.11409	5.84261	6.70748	1.31157	1.26189	1.68894	140.48	32.58	2.1107	3.59e-20	2.99e-19	yes	up	XP_009363008.1
gene-LOC111368744	7.3672	7.15801	6.53036	3.44323	3.49593	2.9708	400.42	191.37	1.065	3.94e-20	3.28e-19	yes	up	XP_022845930.1
gene-LOC111365496	9.30802	9.8904	10.5807	3.45987	3.60262	4.50035	280.38	110.57	1.3438	3.96e-20	3.29e-19	yes	up	RXH80651.1
gene-LOC111372279	4.91306	5.0531	4.8355	0.912351	0.983243	0.890039	117.44	22.45	2.3872	4.31e-20	3.58e-19	yes	up	XP_022850296.1
gene-LOC111377224	3.17096	2.30668	2.71759	0.490122	0.212732	0.332178	104.54	13.4	2.9599	4.6e-20	3.81e-19	yes	up	XP_022856055.1
gene-LOC111401207	20.4861	22.5487	22.2075	9.41547	9.59982	11.7601	417.25	199.89	1.0628	4.77e-20	3.95e-19	yes	up	XP_022884609.1
gene-LOC111401657	2.93194	3.11116	2.83756	0.689647	1.09869	0.74006	186.44	53.91	1.7905	4.96e-20	4.1e-19	yes	up	XP_022885269.1
gene-LOC111369365	6.79611	6.34701	5.40933	1.34384	1.47467	1.44208	140.82	32.84	2.1029	5.29e-20	4.37e-19	yes	up	XP_022841960.1
gene-LOC111396979	11.3509	12.156	11.2178	4.38129	6.16951	5.00885	399.01	181.58	1.1365	5.79e-20	4.79e-19	yes	up	XP_022879398.1
gene-LOC111366281	10.8498	11.4632	10.6158	4.5033	4.02324	4.14213	252.63	98.7	1.3553	6.09e-20	5.02e-19	yes	up	XP_022842778.1
gene-LOC111366943	8.49394	8.67725	7.76132	3.35761	2.56127	3.17068	244.34	90.45	1.4339	6.26e-20	5.16e-19	yes	up	XP_022843393.1
gene-LOC111388382	7.45143	8.69248	10.1296	0.288457	0.0991181	0.928628	89.91	4.58	4.3174	6.98e-20	5.75e-19	yes	up	XP_022868833.1
gene-LOC111372576	4.15196	3.53722	4.02798	1.50756	1.50649	1.40316	250.63	95.95	1.3853	7.9e-20	6.48e-19	yes	up	XP_022850714.1
Novel.21104	11.8334	10.3726	10.9436	0	0.148047	0.154115	151.9	1.41	6.7806	8.55e-20	7.01e-19	yes	up	XP_022859720.1
gene-LOC111368462	6.59991	6.21001	7.35544	0.29056	0.299523	0.07795	91.35	3.07	4.8779	9.05e-20	7.41e-19	yes	up	XP_019153632.1
gene-LOC111372376	3.03781	2.37374	2.15103	0.0852589	0.23437	0.152485	87.56	5.55	3.9873	9.08e-20	7.43e-19	yes	up	XP_022850460.1
gene-LOC111368548	15.7927	15.5837	18.3003	5.53028	5.7847	4.4509	200.99	64.77	1.6304	9.09e-20	7.44e-19	yes	up	XP_022845615.1
gene-LOC111378272	31.959	30.3093	30.7815	13.1732	12.4755	13.3317	285.89	121.62	1.2338	1.01e-19	8.25e-19	yes	up
gene-LOC111392298	6.00225	6.13543	5.50102	0.741836	0.637265	0.796064	93.89	11.76	2.9991	1.06e-19	8.65e-19	yes	up	XP_022873379.1
gene-LOC111395893	9.4296	10.6068	10.2689	4.7598	5.04068	4.5216	383.39	183.99	1.0576	1.07e-19	8.7e-19	yes	up	XP_022877875.1
gene-LOC111380273	5.65602	5.25732	5.95331	0.823103	0.424246	0.75709	94.4	11.39	3.05	1.11e-19	9.04e-19	yes	up	XP_022884988.1
gene-LOC111389292	3.00821	3.67993	2.49658	0.367805	0.241277	0.143524	90.38	7.52	3.5761	1.13e-19	9.18e-19	yes	up	XP_022869981.1
gene-LOC111393762	10.3897	9.82912	9.30757	4.00831	4.02027	3.87506	269.05	110.15	1.2892	1.24e-19	1.01e-18	yes	up	XP_022875221.1
gene-LOC111379392	8.80249	9.52375	7.38621	0.190038	0.5877	0.20393	89.04	3.45	4.6889	1.25e-19	1.02e-18	yes	up	XP_022858517.1
gene-LOC111397460	9.79994	9.79732	10.0806	2.92234	3.24876	2.39809	170.42	49.97	1.7678	1.32e-19	1.07e-18	yes	up	XP_022880172.1
gene-LOC111386844	6.54716	6.7321	7.51777	1.99632	1.68373	1.65537	150.83	39.29	1.9375	1.32e-19	1.07e-18	yes	up	XP_022867098.1
gene-LOC111410500	2.23506	2.8137	2.5966	0.236156	0.18258	0.0950322	85.22	5.81	3.8603	1.36e-19	1.11e-18	yes	up	XP_022896630.1
gene-LOC111370406	4.18515	4.79557	3.84447	0.788118	0.937416	1.17101	139.22	31.94	2.1288	1.37e-19	1.11e-18	yes	up	XP_022847862.1
Novel.19299	31.6847	35.5044	32.2502	14.5872	14.3432	11.68	291.6	120.92	1.2675	1.53e-19	1.24e-18	yes	up	XP_022875193.1
Novel.19773	20.7871	16.6652	19.8444	4.47732	5.03501	3.34867	138.96	31.67	2.1312	1.56e-19	1.27e-18	yes	up	XP_028110693.1
gene-LOC111392415	9.54722	9.65004	8.91048	2.48152	2.88462	3.05952	175.17	53.33	1.7184	1.6e-19	1.3e-18	yes	up	XP_022857055.1
gene-LOC111371475	5.71753	6.45892	5.90232	1.97498	1.7496	2.08624	192.77	62.92	1.6154	1.65e-19	1.33e-18	yes	up	XP_022849260.1
gene-LOC111386304	3.65642	3.12278	3.96147	0.0993103	0.0341245	0.0710465	106.76	2.06	5.687	1.72e-19	1.39e-18	yes	up	XP_022866537.1
gene-LOC111412305	6.76589	5.93277	7.56972	2.06445	1.8069	1.88097	171.22	49.34	1.7934	2.08e-19	1.68e-18	yes	up	XP_022898950.1
gene-LOC111379789	6.74999	6.62461	7.00232	1.7246	1.50843	0.729049	128.3	25.33	2.3322	2.11e-19	1.7e-18	yes	up	XP_022858996.1
gene-LOC111382070	16.3095	17.9918	18.2795	8.27913	9.60131	7.60293	434.67	213.93	1.0209	2.19e-19	1.76e-18	yes	up	XP_022861702.1
gene-LOC111366825	3.1482	3.85882	2.40994	0.249899	0.184005	0.114928	86.8	5.14	4.0694	2.29e-19	1.85e-18	yes	up	XP_022843289.1
gene-LOC111410138	5.05196	5.30404	5.12081	0.89962	1.29025	1.25919	130.2	29.47	2.1466	2.68e-19	2.16e-18	yes	up	XP_022896125.1
gene-LOC111405716	3.44256	3.2834	3.49998	0.281804	0.290497	0.302404	83.58	7.26	3.5261	2.75e-19	2.21e-18	yes	up	XP_022890493.1
gene-LOC111397380	4.75003	5.17835	4.66282	1.9239	1.83234	1.5484	229.59	84.75	1.4356	2.84e-19	2.28e-18	yes	up	XP_022880045.1
gene-LOC111412283	4.63274	5.63329	5.16842	1.59572	1.58402	1.23671	171.86	49.94	1.7793	2.85e-19	2.29e-18	yes	up	XP_022898911.1
gene-LOC111373841	3.29227	3.0644	3.5047	0.154001	0.0396878	0.289202	84.28	4.19	4.3434	2.87e-19	2.3e-18	yes	up	XP_022852190.1
gene-LOC111404118	10.4779	9.12788	10.0174	2.67566	3.69494	2.9796	193.08	61.89	1.6428	3e-19	2.41e-18	yes	up	XP_022888627.1
gene-LOC111388384	3.61418	4.34297	3.00132	0.398495	0.410787	0.621999	99.53	13.2	2.921	3.09e-19	2.48e-18	yes	up	XP_022868835.1
gene-LOC111395976	8.80965	8.12658	8.05184	3.58087	2.95892	3.78164	289.32	121.35	1.2551	3.27e-19	2.61e-18	yes	up	XP_022877983.1
gene-LOC111367426	11.7248	10.4163	10.0523	4.98425	4.34196	3.31462	301.8	120.32	1.3248	3.29e-19	2.63e-18	yes	up	XP_022844073.1
gene-LOC111375830	4.70845	5.07871	5.22625	0.469855	0.544892	0.189075	84.11	6.85	3.6074	3.38e-19	2.71e-18	yes	up
gene-LOC111391839	8.39467	8.34471	8.79177	2.84796	2.08175	1.22246	162.24	39.69	2.0234	3.47e-19	2.77e-18	yes	up	XP_022872881.1
gene-LOC111374058	17.4031	16.3696	18.0524	6.98438	7.68629	8.96354	361.36	167.36	1.1125	3.48e-19	2.78e-18	yes	up	XP_022852448.1
gene-LOC111375313	10.8935	9.62449	10.1579	4.56893	5.30212	4.22766	368.95	172.2	1.0995	3.73e-19	2.97e-18	yes	up	XP_022853878.1
gene-LOC111389125	22.7754	23.9534	26.5176	11.8604	11.6733	12.1518	404.39	200.07	1.014	3.91e-19	3.11e-18	yes	up	XP_022869762.1
gene-LOC111404393	5.82095	5.61277	5.7432	1.01653	1.29738	1.14278	116.76	23.86	2.2921	4.53e-19	3.6e-18	yes	up	XP_022888974.1
gene-LOC111378277	3.93325	3.91907	3.89717	0.284878	0.660745	0.878893	108.57	17.13	2.6757	4.69e-19	3.72e-18	yes	up	XP_022857220.1
gene-LOC111398773	1.80674	2.04019	1.71521	0.0319419	0.0164636	0.0342768	114.6	1.73	6.052	5.23e-19	4.14e-18	yes	up	XP_022890146.1
gene-LOC111401379	7.45875	7.91568	6.28786	1.37791	2.07599	1.25115	134.5	29.67	2.1804	5.54e-19	4.38e-18	yes	up	XP_022884854.1
gene-LOC111409116	6.70343	6.69785	5.04735	0.0308423	0	0.0661936	196.82	1.05	7.5705	5.88e-19	4.64e-18	yes	up	XP_022894829.1
gene-LOC111402638	22.4065	18.5894	21.9009	7.48394	6.53613	6.80405	199.11	66.94	1.5724	6.31e-19	4.98e-18	yes	up	XP_022868274.1
gene-LOC111403162	6.40724	6.99077	7.00804	2.83519	2.84146	2.33817	255.77	102.01	1.3234	6.45e-19	5.09e-18	yes	up	XP_022887331.1
gene-LOC111386228	29.5028	26.9928	30.4376	13.4486	14.8221	14.4317	399.88	199.47	1.0039	7.07e-19	5.57e-18	yes	up	XP_022866450.1
gene-LOC111388379	2.53891	2.50906	2.61163	0.0890711	0.0612123	0.127443	84.89	3.13	4.7702	7.1e-19	5.59e-18	yes	up	XP_022877930.1
gene-LOC111381369	11.5565	10.9326	11.1904	4.32458	5.44864	4.68037	299.83	130.67	1.1991	8.11e-19	6.37e-18	yes	up	XP_022860913.1
gene-LOC111388634	2.42611	2.46438	2.01348	0.134834	0.305784	0.173628	84.24	7.61	3.4712	8.61e-19	6.76e-18	yes	up
gene-LOC111388421	2.31516	2.49593	2.32608	0.147675	0.121784	0.190164	79.51	5.2	3.9388	9.62e-19	7.54e-18	yes	up	XP_022868890.1
gene-LOC111367129	6.48719	5.87844	6.11875	1.38719	1.47467	1.81422	140.31	36.05	1.9644	1.02e-18	7.95e-18	yes	up	XP_022843621.1
gene-LOC111396084	11.5089	12.2506	10.9739	4.98679	4.98483	5.31078	302.52	135.17	1.1631	1.04e-18	8.12e-18	yes	up	XP_022878135.1
gene-LOC111394174	5.82492	5.58305	4.71482	0.0536005	0.110508	0.172556	98.98	2.1	5.5778	1.1e-18	8.62e-18	yes	up	XP_022875709.1
gene-LOC111367940	5.87148	6.23561	5.46209	2.39083	2.3494	2.37377	258.73	106.39	1.2825	1.1e-18	8.62e-18	yes	up	XP_022844835.1
gene-LOC111391295	4.473	4.51018	4.27623	1.49965	1.47564	1.53612	192.02	66.34	1.5338	1.21e-18	9.42e-18	yes	up	XP_022872240.1
gene-LOC111400933	10.4701	8.69782	10.8494	3.4044	4.24823	4.15318	275.63	110.09	1.3257	1.23e-18	9.58e-18	yes	up	XP_022884173.1
gene-LOC111367996	1.84652	1.75922	2.26483	0.141339	0.0728493	0.0505569	82	3.75	4.4327	1.24e-18	9.66e-18	yes	up	XP_022844924.1
gene-LOC111395138	21.853	21.0557	20.9635	9.08341	8.56328	9.24753	270.71	115.75	1.2264	1.28e-18	9.99e-18	yes	up	XP_022876917.1
gene-LOC111377384	16.9012	15.9305	13.1426	3.12229	3.34239	3.60826	125.97	28.03	2.1717	1.28e-18	9.99e-18	yes	up	XP_022856227.1
gene-LOC111398756	2.944	4.18072	3.15633	0.858216	1.14821	0.92095	185.26	53.57	1.7893	1.42e-18	1.11e-17	yes	up	XP_022881599.1
gene-LOC111370510	2.67916	4.23964	3.20364	0.891944	0.55595	0.890366	160.57	37.66	2.0905	1.45e-18	1.13e-17	yes	up	XP_022847995.1
gene-LOC111392371	72.9411	75.4644	73.1077	29.6086	37.1985	31.5247	315.1	142.05	1.1497	1.8e-18	1.4e-17	yes	up
gene-LOC111388662	6.96835	6.16242	5.88532	0.193957	0.133293	0.0693782	96.78	2.05	5.5477	1.81e-18	1.41e-17	yes	up	XP_022861292.1
gene-LOC111409299	3.00956	4.20929	3.70256	0.603328	0.90181	0.550316	119.12	22.77	2.3842	1.97e-18	1.52e-17	yes	up	XP_022895088.1
gene-LOC111380718	6.56913	6.08727	7.24128	2.45825	2.29756	1.96966	199.76	68.56	1.5401	1.99e-18	1.54e-17	yes	up	XP_022860121.1
gene-LOC111408849	5.80612	5.4831	5.97662	2.37024	2.79967	2.84378	345.16	162.7	1.0865	2.04e-18	1.58e-17	yes	up	XP_022894430.1
gene-LOC111370570	3.49365	3.85402	2.75796	0.766034	0.410624	0.460337	108.52	17.85	2.5994	2.05e-18	1.59e-17	yes	up	XP_022848107.1
gene-LOC111401380	13.3406	13.5425	12.2221	6.13407	5.95373	5.85582	323.05	150.53	1.1021	2.23e-18	1.72e-17	yes	up	XP_022884856.1
gene-LOC111408744	3.57411	4.61869	4.10396	0.76427	0.787844	0.574096	105.88	18.59	2.505	2.24e-18	1.73e-17	yes	up	XP_022894274.1
gene-LOC111378051	7.67859	8.53506	7.61005	3.31044	2.63544	3.16553	239.17	92.88	1.3641	2.26e-18	1.74e-17	yes	up	XP_022856979.1
gene-LOC111401142	8.5472	9.64397	8.47091	3.61196	3.64815	2.8972	240.46	93.02	1.3679	2.52e-18	1.94e-17	yes	up	XP_022884508.1
gene-LOC111390584	2.37935	2.78228	1.88514	0.0801345	0.110142	0.0286641	86.81	2.74	4.9755	2.53e-18	1.95e-17	yes	up	XP_022871412.1
gene-LOC111372189	8.47796	9.72564	9.05507	3.93998	4.59978	4.53362	377.9	184.07	1.038	2.81e-18	2.16e-17	yes	up	XP_022850167.1
gene-LOC111388479	2.38999	1.99162	2.25072	0.521175	0.397964	0.393562	113.06	22.72	2.3127	2.98e-18	2.29e-17	yes	up	XP_022868965.1
gene-LOC111377096	3.86406	3.96663	3.75905	1.86772	1.46574	1.82322	316.48	142.99	1.1463	3.06e-18	2.35e-17	yes	up	XP_022855911.1
gene-LOC111390147	8.47561	8.64156	8.69991	1.36959	1.93198	2.16588	117.85	25.35	2.2216	3.17e-18	2.43e-17	yes	up	XP_022870915.1
gene-LOC111401102	8.20472	8.97403	9.22062	3.41	3.51518	2.43951	221.62	79.83	1.4691	3.2e-18	2.46e-17	yes	up	XP_022884431.1
gene-LOC111383331	9.59461	9.84341	11.017	1.18484	1.88759	1.27145	93.04	13.48	2.7866	3.34e-18	2.56e-17	yes	up	XP_022863187.1
gene-LOC111410145	14.6314	14.5072	15.4646	7.83688	6.97698	6.92318	370.81	183.5	1.0134	3.4e-18	2.6e-17	yes	up	XP_022896135.1
gene-LOC111370055	11.7931	10.6815	10.9757	0.557446	0.57464	0.299097	78.98	3.43	4.5169	3.72e-18	2.85e-17	yes	up	XP_022847534.1
gene-LOC111389662	8.03747	7.64358	8.08334	0.124457	0.128296	0	125.66	1.36	6.5079	3.73e-18	2.85e-17	yes	up	EOA13284.1
gene-LOC111371269	3.55098	3.46636	4.10674	0.774348	1.03475	0.738624	127.63	29.68	2.1024	3.77e-18	2.88e-17	yes	up	XP_022848931.1
gene-LOC111379620	7.26554	7.07497	7.28695	2.84473	3.01032	3.45789	282.69	123.62	1.1952	3.98e-18	3.05e-17	yes	up	XP_022858805.1
Novel.25701	8.61298	10.4958	10.9248	0.337299	0.231802	0.241303	87.9	2.41	5.1825	4.02e-18	3.07e-17	yes	up	XP_002308092.2
Novel.5542	6.30105	5.78032	5.71198	0.223383	0.307031	0.239712	78.63	3.46	4.5094	4.11e-18	3.14e-17	yes	up	PSR99934.1
gene-LOC111408980	17.7058	17.3137	17.8207	8.04903	8.49968	9.05874	354.26	174.35	1.0239	4.92e-18	3.74e-17	yes	up	TEY32888.1
gene-LOC111395755	13.6171	13.1389	13.0796	5.12346	5.53913	6.88365	314.68	140.77	1.1636	4.93e-18	3.75e-17	yes	up	XP_022877657.1
gene-LOC111411650	5.67192	5.532	5.01992	2.79079	2.34779	2.16865	332.84	152.22	1.1276	5.06e-18	3.84e-17	yes	up	XP_022897943.1
gene-LOC111393786	9.98782	11.3895	9.53561	1.00788	1.29871	0.675973	80.74	7.91	3.3465	5.24e-18	3.98e-17	yes	up	XP_022875257.1
Novel.22530	7.29107	8.88349	6.99746	0.122167	0.125936	0	124.82	1.36	6.498	5.25e-18	3.99e-17	yes	up	TEY77807.1
gene-LOC111369641	4.53616	3.75305	4.00294	0.0471524	0.0972135	0.202397	85.78	2.46	5.1481	7.07e-18	5.35e-17	yes	up	XP_022847003.1
gene-LOC111384168	4.29321	3.61437	3.80536	0.126835	0.0871645	0.0453687	91.16	2.05	5.4612	8.12e-18	6.14e-17	yes	up	XP_022874611.1
gene-LOC111395769	1.02077	0.85383	1.03042	0.0503716	0.0519253	0.0540537	75.91	4.15	4.1949	8.28e-18	6.25e-17	yes	up	XP_022877675.1
gene-LOC111368607	4.67043	5.57649	6.37228	0.67853	0.445111	0.926711	88.65	11.11	2.9994	8.28e-18	6.25e-17	yes	up	XP_002297803.3
gene-LOC111367053	3.92386	3.88881	4.21644	1.22494	1.38414	1.18809	168.03	53.86	1.6404	8.46e-18	6.38e-17	yes	up	XP_022843510.1
gene-LOC111378968	2.72397	4.2292	3.16641	0.302027	0.505933	0.324105	88.2	10.02	3.1364	8.76e-18	6.6e-17	yes	up	XP_022858041.1
gene-LOC111394457	1.78782	1.68836	1.74183	0.273692	0.34483	0.456864	112.92	23.64	2.2624	9.18e-18	6.91e-17	yes	up	XP_022876058.1
Novel.27496	4.02749	4.44294	4.00103	0.101605	0.209477	0.109032	80.78	2.76	4.8692	9.24e-18	6.96e-17	yes	up	RVX15869.1
gene-LOC111404099	95.7379	87.9129	73.4175	39.1924	38.3193	42.8188	1549.66	736.63	1.0736	9.76e-18	7.34e-17	yes	up	XP_022888602.1
Novel.25255	15.5615	18.3552	17.0438	4.83783	2.90912	3.7494	124.78	28.58	2.1225	1.02e-17	7.64e-17	yes	up
gene-LOC111383341	8.4281	8.50773	8.22032	2.59375	3.3516	3.56739	226.59	87.02	1.3836	1.06e-17	7.94e-17	yes	up	XP_022863204.1
gene-LOC111384486	14.0754	12.9477	13.6835	5.65423	5.98476	5.79668	265.32	115.41	1.2017	1.23e-17	9.25e-17	yes	up	XP_022864529.1
gene-LOC111393257	7.53299	6.95581	7.6246	1.50343	1.93726	1.41167	116.16	25.88	2.1652	1.28e-17	9.56e-17	yes	up	XP_022874471.1
gene-LOC111367773	4.25615	4.98863	4.96348	1.34384	0.962009	1.00144	125.24	29.6	2.0764	1.32e-17	9.88e-17	yes	up	XP_022844595.1
gene-LOC111385816	6.21519	6.59428	6.54566	1.86656	1.64926	1.90763	143.3	40.78	1.8131	1.33e-17	9.99e-17	yes	up	XP_022866005.1
gene-LOC111365457	6.17455	6.28427	7.02407	3.0474	2.72107	2.92473	298.73	135.35	1.1407	1.39e-17	1.04e-16	yes	up	XP_022841776.1
gene-LOC111369081	2.31448	2.12769	2.18514	0.173222	0.208325	0.185884	75.54	6.57	3.5251	1.46e-17	1.09e-16	yes	up	XP_022846333.1
Novel.454	10.3603	11.6948	11.804	2.97534	2.78829	2.22531	123.57	29.6	2.057	1.66e-17	1.23e-16	yes	up	PIM98403.1
gene-LOC111379051	3.60416	4.17725	3.77177	0.256086	0.211188	0.164883	74.22	4.12	4.1628	1.67e-17	1.24e-16	yes	up	XP_022858146.1
Novel.28160	7.22571	5.6217	6.72487	0.426939	0.616152	0.458148	75.43	5.88	3.6839	1.71e-17	1.27e-16	yes	up
gene-LOC111394096	5.47781	8.11232	6.80686	0.842408	0.521036	0.451994	79.67	7.2	3.4577	1.85e-17	1.37e-16	yes	up	XP_022875646.1
gene-LOC111388083	1.55295	1.42897	1.47893	0.462702	0.545113	0.487658	177.65	60.48	1.5555	1.95e-17	1.45e-16	yes	up	XP_022868513.1
gene-LOC111411439	14.3072	16.9631	17.0935	6.9551	7.06647	7.78567	318.04	145.64	1.1261	1.96e-17	1.45e-16	yes	up	XP_022897739.1
gene-LOC111399312	1.25409	1.87901	1.7409	0.0630395	0.129968	0.0676476	76.32	4.15	4.1999	2.27e-17	1.68e-16	yes	up	XP_022882327.1
gene-LOC111370688	7.00707	6.57039	6.99543	3.40877	3.04089	3.07174	309.8	145.59	1.0887	2.3e-17	1.7e-16	yes	up	XP_022848288.1
gene-LOC111401337	1.24875	1.18291	1.16892	0.167617	0.109956	0.0817591	77.75	7.88	3.2941	2.38e-17	1.76e-16	yes	up	XP_022884803.1
gene-LOC111410889	5.09402	5.4566	4.77544	1.98912	1.39546	1.66019	182.54	61.01	1.5798	2.39e-17	1.77e-16	yes	up	XP_022897250.1
gene-LOC111367681	1.32398	1.83055	1.60133	0.217997	0.122575	0.0850662	78.96	7.17	3.4462	2.41e-17	1.78e-16	yes	up	XP_022844440.1
gene-LOC111372349	2.26772	1.96937	2.18839	0.0812496	0.0558371	0.0871888	78.07	2.77	4.8206	2.41e-17	1.79e-16	yes	up	XP_022850415.1
gene-LOC111377610	3.35172	3.13723	3.26548	0.541609	0.734625	0.825916	112.6	24.65	2.1967	2.5e-17	1.84e-16	yes	up	XP_022856506.1
gene-LOC111390854	5.34541	5.16369	4.91029	1.39482	1.60503	1.70563	156.42	48.48	1.6929	2.51e-17	1.86e-16	yes	up	XP_022871749.1
gene-LOC111370220	9.3958	10.9105	12.1136	0.27758	0	0.0992904	115.29	1.36	6.3818	2.52e-17	1.86e-16	yes	up	XP_022847674.1
gene-LOC111367900	8.95289	8.01794	8.53915	4.05275	3.70428	4.05907	310.68	146.13	1.089	2.88e-17	2.12e-16	yes	up	XP_022844776.1
gene-LOC111403746	15.6988	14.0299	12.5498	2.7886	3.44954	3.83033	124.72	30.17	2.053	3e-17	2.21e-16	yes	up	XP_022888124.1
gene-LOC111369387	13.2305	13.2867	16.3444	3.89251	3.27341	4.06712	137.68	36.64	1.9088	3.04e-17	2.24e-16	yes	up	PIN04762.1
gene-LOC111401156	22.5483	23.9684	23.4978	8.08331	10.8178	11.946	324.91	145.39	1.1626	3.09e-17	2.28e-16	yes	up	XP_022884534.1
gene-LOC111368715	6.30153	7.12722	7.20961	3.03915	2.97493	2.79541	265.9	115.26	1.2039	3.22e-17	2.37e-16	yes	up	XP_022845913.1
gene-LOC111406763	5.45262	5.55723	5.43932	2.92409	2.36837	2.53441	336.89	162.77	1.0482	3.23e-17	2.38e-16	yes	up	TEY18680.1
gene-LOC111378208	2.84793	2.36405	2.33118	0.126621	0	0.135877	78.41	2.77	4.8279	3.25e-17	2.39e-16	yes	up	XP_022857144.1
gene-LOC111394416	3.71666	3.48027	3.15939	1.19675	1.20032	1.44042	210.72	79.29	1.4134	3.27e-17	2.4e-16	yes	up	XP_022875994.1
gene-LOC111372909	7.56759	7.19102	8.51741	1.68231	0.953808	0.541584	91.05	12.62	2.8377	3.68e-17	2.7e-16	yes	up	XP_022851102.1
gene-LOC111371193	7.9079	6.94069	5.36861	1.55522	1.00199	0.625838	102.66	16.41	2.6382	3.69e-17	2.71e-16	yes	up	XP_022848862.1
gene-LOC111411543	12.0194	11.4019	10.3107	4.14778	4.43809	4.16927	211.41	81.18	1.3823	3.71e-17	2.72e-16	yes	up	XP_022897831.1
gene-LOC111393401	2.10679	1.81703	2.08924	0.322522	0.398964	0.230732	92.02	14.8	2.6332	4.01e-17	2.94e-16	yes	up	XP_022874681.1
gene-LOC111412687	6.09903	6.66754	5.14199	2.25149	1.81224	1.98581	191.06	65.54	1.5436	4.17e-17	3.05e-16	yes	up	XP_022899380.1
gene-LOC111399702	7.41955	7.57408	7.94729	1.554	1.85825	2.13453	121.44	29.82	2.0287	4.18e-17	3.06e-16	yes	up	KZV48943.1
gene-LOC111393199	4.52013	4.75118	4.79852	1.79521	1.65319	1.66958	193.42	71.44	1.4355	4.39e-17	3.21e-16	yes	up	XP_022874391.1
gene-LOC111392938	14.5306	13.4189	15.636	6.89787	6.29387	6.80193	307.72	143.34	1.1017	4.42e-17	3.23e-16	yes	up	XP_022874117.1
gene-LOC111385865	11.0878	13.3519	15.1612	4.84598	5.14238	5.86298	274.27	111.49	1.2977	4.76e-17	3.47e-16	yes	up	XP_022866061.1
gene-LOC111383970	14.9065	14.7955	16.6323	7.61442	7.27279	7.84788	354.41	176.59	1.0043	4.8e-17	3.5e-16	yes	up	XP_022863940.1
gene-LOC111393937	9.82251	12.2615	10.8335	0.290187	0.448707	0.622799	74.65	3.14	4.5832	5.06e-17	3.68e-16	yes	up
gene-LOC111390229	20.6678	19.2028	17.995	8.26547	9.0073	9.75664	322.51	152.99	1.0787	5.13e-17	3.74e-16	yes	up	XP_022871004.1
gene-LOC111405653	4.65712	4.32018	4.37526	0.356472	0.183734	0.573794	73.95	6.27	3.5706	5.16e-17	3.75e-16	yes	up	XP_022890399.1
gene-LOC111403881	6.96126	8.61791	9.05903	2.9089	2.8196	2.46928	186.73	63.09	1.5616	5.34e-17	3.88e-16	yes	up	XP_022888286.1
gene-LOC111367156	2.27109	1.57199	2.12202	0.0749885	0.128836	0	78.53	2.72	4.8319	5.47e-17	3.98e-16	yes	up	XP_022752189.1
gene-LOC111383891	25.2789	23.5915	24.4263	11.719	13.7783	10.5364	380.74	190.08	1.0018	5.51e-17	4e-16	yes	up	XP_022863844.1
gene-LOC111383961	7.85306	8.37286	7.55312	3.63551	4.21611	3.63305	344.35	168.9	1.0278	5.71e-17	4.15e-16	yes	up	XP_022863926.1
gene-LOC111388889	6.2363	5.83605	6.19532	2.00593	1.74344	1.85711	152.83	47.63	1.6815	5.78e-17	4.19e-16	yes	up	XP_022869482.1
gene-LOC111401606	18.9508	16.8213	18.2361	9.24282	8.45673	7.51221	324.94	154.02	1.0759	5.83e-17	4.23e-16	yes	up	XP_022885183.1
gene-LOC111370750	10.1599	9.70582	9.62151	2.93965	3.51518	3.15454	165.03	54.62	1.5965	6.15e-17	4.46e-16	yes	up	XP_022848380.1
Novel.15704	5.26698	5.11527	5.61376	1.6409	1.8665	2.0948	186.05	66.17	1.4933	6.33e-17	4.59e-16	yes	up	XP_011078828.1
gene-LOC111369703	9.27417	9.94742	8.82013	4.72988	4.28117	4.20906	319.93	153.16	1.062	6.71e-17	4.86e-16	yes	up	TEY16875.1
gene-LOC111399708	10.0906	11.7173	7.45329	2.64983	2.11696	2.63026	145.34	37.31	1.9633	6.73e-17	4.87e-16	yes	up	XP_022882942.1
gene-LOC111383032	3.76732	3.71065	3.45036	0.100698	0.311413	0.270148	71.42	4.53	3.99	6.87e-17	4.97e-16	yes	up	XP_022862858.1
gene-LOC111382008	4.10679	4.24428	3.27611	0.145593	0.150083	0.0520784	78.83	2.39	5.0295	7.64e-17	5.52e-16	yes	up	XP_022861633.1
gene-LOC111385426	8.65467	7.37755	8.49223	0.176655	0.0910521	0.189569	91.36	1.73	5.7255	8.07e-17	5.83e-16	yes	up
Novel.11654	2.62023	3.13139	3.29075	0.735392	0.315865	0.394574	97.1	15.76	2.6136	8.33e-17	6.01e-16	yes	up
gene-LOC111409319	2.29874	2.12685	2.02222	0.520293	0.407619	0.334995	101.95	20.27	2.3263	9.22e-17	6.64e-16	yes	up	XP_022895125.1
gene-LOC111397587	4.35645	4.4941	4.35334	1.18963	1.49884	1.58865	164.35	54.07	1.6066	1.02e-16	7.31e-16	yes	up	XP_022880352.1
gene-LOC111369742	29.7817	30.3982	28.2917	14.6489	15.0119	13.8703	337.84	168.8	1.0009	1.05e-16	7.54e-16	yes	up	ABK21137.1
gene-LOC111411622	2.34694	2.11707	2.40012	0.837083	0.622422	0.736289	164.59	53.46	1.6212	1.06e-16	7.65e-16	yes	up	XP_022897906.1
gene-LOC111376198	7.31625	6.49814	7.92698	2.61147	2.25782	2.25997	169.85	56.55	1.5848	1.21e-16	8.68e-16	yes	up	XP_022854911.1
gene-LOC111393073	5.97909	4.82277	4.98301	1.29916	1.56244	1.62648	143.93	41.56	1.7962	1.25e-16	8.96e-16	yes	up	XP_022874245.1
gene-LOC111403744	1.34049	1.37076	1.2452	0.321266	0.357321	0.498981	153.99	46.55	1.7311	1.27e-16	9.1e-16	yes	up	XP_022888285.1
gene-LOC111372185	5.1639	5.651	4.12689	0.139132	0.047808	0	106.01	1.35	6.2643	1.35e-16	9.66e-16	yes	up	XP_022850158.1
gene-LOC111410149	8.71899	8.24432	9.18811	3.09326	3.58179	3.22843	203.08	78.1	1.3787	1.36e-16	9.73e-16	yes	up	XP_022896138.1
gene-LOC111382327	13.3689	11.2531	11.6404	5.7615	5.16932	6.18266	335.51	160.79	1.0635	1.37e-16	9.78e-16	yes	up	XP_022862038.1
gene-LOC111394485	7.58245	7.45809	7.11963	1.84504	2.59357	2.83487	173.89	57.97	1.5892	1.4e-16	9.99e-16	yes	up	XP_022876097.1
gene-LOC111396153	2.00665	2.5155	2.40887	0.655342	0.422223	0.285694	111.36	22.24	2.3141	1.43e-16	1.02e-15	yes	up	XP_022878241.1
gene-LOC111367225	6.81439	5.12701	5.94959	1.8332	2.10779	1.66456	166.99	53.13	1.6529	1.6e-16	1.14e-15	yes	up
gene-LOC111374581	4.46494	5.09634	4.20818	1.50665	1.40378	1.39914	156.37	49.7	1.6531	1.63e-16	1.16e-15	yes	up	XP_022853045.1
gene-LOC111381843	2.91454	4.11945	4.39243	0.204498	0.421611	0.274308	73.54	5.89	3.6428	1.72e-16	1.22e-15	yes	up	XP_022861456.1
gene-LOC111385922	6.18311	6.26182	5.00474	0.910345	1.40764	1.03795	100.92	19.71	2.3585	1.77e-16	1.26e-15	yes	up	XP_022866112.1
gene-LOC111407340	2.98777	3.09251	3.04952	0.165639	0.0853739	0.0888733	72.55	2.74	4.7153	1.82e-16	1.29e-15	yes	up	XP_022892528.1
gene-LOC111379286	9.68043	9.40439	9.60956	4.45221	4.30043	4.17575	269.33	123.22	1.1277	1.82e-16	1.3e-15	yes	up	XP_022858411.1
gene-LOC111401164	6.77737	6.04914	6.43792	1.17586	1.35474	0.742245	91.65	15.81	2.5309	1.85e-16	1.31e-15	yes	up	XP_022884545.1
gene-LOC111408265	34.8339	35.2579	31.8884	12.6321	16.485	13.2671	249.71	105.4	1.2453	1.88e-16	1.33e-15	yes	up	XP_022893818.1
gene-LOC111393262	5.87639	5.28208	4.81076	0.916256	0.944518	0.524391	86.02	13.05	2.7166	1.9e-16	1.35e-15	yes	up	XP_022874477.1
gene-LOC111409291	4.97812	4.9461	5.3565	2.51673	2.23191	1.80709	271.71	118.36	1.1955	2.19e-16	1.55e-15	yes	up	XP_022895082.1
gene-LOC111372152	7.69233	8.06285	8.30991	3.49732	3.82705	3.89732	294.34	139.39	1.0785	2.24e-16	1.58e-15	yes	up	XP_022850116.1
gene-LOC111403755	16.3375	16.7222	15.085	7.27971	8.7712	6.89877	335.13	162.23	1.0467	2.36e-16	1.67e-15	yes	up	XP_022888140.1
gene-LOC111405554	10.9774	10.3047	11.2042	4.24145	5.16411	5.69833	320.08	151.14	1.0849	2.38e-16	1.68e-15	yes	up	XP_022890268.1
Novel.25448	5.31333	5.46737	5.69088	1.35339	1.08511	1.29095	108.13	24.86	2.1198	2.47e-16	1.74e-15	yes	up	XP_022883980.1
gene-LOC111382356	8.47762	8.26745	7.85276	3.87559	4.42499	3.2113	329.97	156.82	1.0724	2.6e-16	1.84e-15	yes	up	XP_022862064.1
gene-LOC111394642	3.78369	3.65224	4.18169	0.265481	0.218936	0.569776	72	6.64	3.4515	2.62e-16	1.85e-15	yes	up	XP_022876322.1
gene-LOC111395965	2.29453	1.85623	2.1663	0.143107	0.147521	0.307136	72.63	6.98	3.3916	2.78e-16	1.96e-15	yes	up
gene-LOC111378418	3.37673	3.17319	3.1593	0.234002	0.0964881	0.251108	68.26	4.15	4.0419	2.93e-16	2.06e-15	yes	up	XP_022874445.1
gene-LOC111374172	9.9498	11.3635	11.7609	4.4023	2.84477	2.96137	165.63	51.9	1.6688	2.97e-16	2.09e-15	yes	up	XP_022852568.1
gene-LOC111366189	6.16324	7.14412	6.46623	2.45855	2.57059	1.65834	185.25	63.62	1.5379	3.06e-16	2.15e-15	yes	up	XP_022842653.1
gene-LOC111367885	10.1092	9.32167	9.96857	4.02843	3.84012	4.18346	223.33	92.97	1.2651	3.12e-16	2.19e-15	yes	up	XP_022844745.1
gene-LOC111410501	1.09884	1.16237	1.22718	0.0844931	0.0522596	0.0725355	67.93	4.14	4.034	3.18e-16	2.24e-15	yes	up	XP_022896631.1
gene-LOC111375780	3.31463	3.06843	3.38017	0.806677	0.912033	0.865644	123.46	33.19	1.896	3.25e-16	2.28e-15	yes	up	XP_022854430.1
gene-LOC111379221	4.3254	5.29831	5.16014	1.63964	1.33267	1.59031	154.28	48.35	1.672	3.28e-16	2.3e-15	yes	up	XP_022858333.1
gene-LOC111408709	3.61013	2.89257	2.53083	0.25597	0.0879551	0.183121	69.68	4.13	4.075	3.4e-16	2.38e-15	yes	up	XP_022894225.1
gene-LOC111408891	25.921	30.9273	29.7637	14.0664	14.5003	12.17	324.17	154.83	1.0634	4.01e-16	2.8e-15	yes	up	XP_022894527.1
gene-LOC111393881	17.561	16.8377	15.5159	7.49276	6.96415	7.84276	267.43	121.33	1.142	4.05e-16	2.83e-15	yes	up	XP_022875418.1
gene-LOC111395692	12.2472	10.4878	11.0596	3.91501	5.23689	4.6013	238.59	98.61	1.2771	4.28e-16	2.98e-15	yes	up	XP_022877577.1
gene-LOC111409845	2.65467	2.56887	2.64714	0.261424	0.673718	0.533014	99.07	18.77	2.4057	5.03e-16	3.5e-15	yes	up	XP_022895696.1
gene-LOC111372878	2.18033	2.06567	2.09121	0.230373	0.148424	0.309016	72.41	7.98	3.1871	5.17e-16	3.59e-15	yes	up	XP_022851067.1
gene-LOC111407442	5.6916	5.6392	5.02255	1.24242	0.853828	0.825339	90.95	16.5	2.4589	5.41e-16	3.76e-15	yes	up	XP_002297803.3
gene-LOC111367753	1.79664	1.39904	1.57758	0.305088	0.262082	0.309202	92.67	17.28	2.4252	5.45e-16	3.78e-15	yes	up	XP_022844562.1
gene-LOC111398920	1.89235	2.75763	2.30702	0.183592	0.486655	0.309591	87.28	12.49	2.8074	5.53e-16	3.84e-15	yes	up	XP_022881853.1
gene-LOC111370466	10.7145	8.31278	7.12037	2.99611	2.63433	3.12056	195.28	66.37	1.5607	5.68e-16	3.94e-15	yes	up	XP_006448865.1
Novel.25228	27.3299	27.3708	21.0995	10.2621	9.6071	10.5627	238.19	97.11	1.2966	5.86e-16	4.06e-15	yes	up	XP_022881986.1
gene-LOC111385820	6.81284	8.88706	6.0527	1.78647	1.84158	1.85715	128.21	32.83	1.9659	5.88e-16	4.08e-15	yes	up	XP_022866013.1
gene-LOC111398628	6.20395	7.18049	5.37196	2.35965	1.80471	1.47028	162.16	49.46	1.7094	5.93e-16	4.11e-15	yes	up	XP_022881390.1
Novel.17851	8.72621	9.27307	9.83601	1.61775	2.13088	2.21822	101.91	22.19	2.2018	5.93e-16	4.11e-15	yes	up	PIN07814.1
gene-LOC111405550	7.11869	6.9634	6.13052	2.96567	2.34918	2.57946	213.05	84.49	1.3344	5.94e-16	4.11e-15	yes	up	XP_022890263.1
Novel.4826	23.9632	17.105	17.2648	2.90119	1.08752	1.1321	72.78	6.48	3.4779	6.65e-16	4.6e-15	yes	up
Novel.26561	9.07371	9.29471	10.2062	1.24732	1.60725	2.23083	90.46	16.35	2.4739	7.11e-16	4.91e-15	yes	up
Novel.4034	5.06812	4.32364	7.06095	0.606896	0.156404	0.407037	71.36	5.15	3.7836	7.24e-16	5e-15	yes	up	XP_028111420.1
gene-LOC111368914	5.94095	6.37543	6.12559	1.67872	1.91758	1.80144	133.75	39.76	1.7505	7.58e-16	5.23e-15	yes	up	XP_022846195.1
gene-LOC111384567	7.03908	7.13344	7.34285	3.02699	3.2032	3.50697	264.29	121.47	1.1225	8.41e-16	5.79e-15	yes	up	XP_022864630.1
gene-LOC111374954	2.05959	2.03288	1.54343	0	0.100358	0.0522356	76.2	2.1	5.2005	8.91e-16	6.13e-15	yes	up	XP_022881901.1
gene-LOC111378417	4.80142	5.14317	4.59436	0.937434	1.48979	1.34128	122.48	32.24	1.9288	9.07e-16	6.23e-15	yes	up	XP_022857378.1
Novel.25541	9.86818	13.98	13.3588	2.68213	1.92338	3.00333	104.98	21.8	2.2667	1.02e-15	7e-15	yes	up	XP_022843276.1
gene-LOC111387452	14.3573	16.23	16.544	0	0.0587107	0	272.3	0.34	9.5168	1.04e-15	7.16e-15	yes	up	XP_022867776.1
gene-LOC111388795	1.56588	1.50571	1.98071	0.573438	0.581435	0.575005	176.85	61.49	1.5223	1.1e-15	7.51e-15	yes	up	XP_022859094.1
gene-LOC111373872	3.19565	3.19736	2.94406	0.333726	0.258015	0.537181	73.65	9.04	3.0338	1.1e-15	7.56e-15	yes	up	XP_022852231.1
gene-LOC111394753	3.29777	2.89688	3.33086	1.28549	1.13078	1.04838	182.87	67.54	1.4354	1.16e-15	7.96e-15	yes	up	XP_022876494.1
gene-LOC111394524	2.56126	2.6306	2.40855	0.594902	0.536596	0.55859	100.89	22.78	2.1466	1.26e-15	8.61e-15	yes	up	XP_022898671.1
Novel.13017	24.904	26.6991	28.059	11.5508	10.1481	8.59209	199.7	77.1	1.3692	1.26e-15	8.62e-15	yes	up
gene-LOC111376650	2.21258	2.46132	2.199	0.438339	0.60248	0.582377	108.34	25.99	2.0623	1.27e-15	8.66e-15	yes	up	XP_022855389.1
gene-LOC111367794	0.781032	1.13953	0.954678	0.0424265	0.0728919	0.0455278	66.9	3.8	4.136	1.27e-15	8.7e-15	yes	up	XP_022844623.1
gene-LOC111385663	2.75722	3.20604	3.19449	0.529835	0.948625	0.448867	108.06	23.1	2.2229	1.29e-15	8.8e-15	yes	up	XP_022865851.1
Novel.14570	3.1632	3.01365	3.52208	0.780171	0.748771	0.981546	118.63	31.18	1.9296	1.3e-15	8.85e-15	yes	up
gene-LOC111383381	3.56079	3.27942	3.45099	0.0733481	0.0378053	0.0393549	92.34	1.37	6.0633	1.31e-15	8.9e-15	yes	up	XP_022849028.1
gene-LOC111403987	4.82707	6.14422	5.96903	0.333479	0.171883	0.268392	66.86	3.1	4.4254	1.37e-15	9.36e-15	yes	up	XP_022888454.1
gene-LOC111403768	8.00317	9.08537	7.96079	4.54456	3.20393	3.69961	315.58	146.44	1.1058	1.48e-15	1.01e-14	yes	up	XP_022888156.1
gene-LOC111405248	4.92071	4.27684	3.65266	1.36709	1.46678	0.808361	151.56	43.62	1.7947	1.58e-15	1.07e-14	yes	up	XP_022889819.1
gene-LOC111411021	2.86565	2.8011	4.33176	0.447947	0.209893	0.56809	80.79	10.06	3.0074	1.67e-15	1.13e-14	yes	up	XP_022897365.1
gene-LOC111369433	11.839	10.7761	12.3749	4.29121	3.80919	5.05259	193.18	73.74	1.391	1.71e-15	1.16e-14	yes	up	XP_022846716.1
Novel.25125	14.8012	15.2631	14.0397	5.68929	4.74768	4.55465	160.7	55.47	1.5329	1.73e-15	1.17e-14	yes	up	XP_022866332.1
gene-LOC111369933	11.7637	9.57836	11.8192	0	0	0	138.81	0	9.508	1.74e-15	1.18e-14	yes	up	XP_022847435.1
gene-LOC111406347	3.17008	3.38366	3.42361	0.788717	1.3683	1.13538	170.66	57.2	1.579	1.9e-15	1.29e-14	yes	up	XP_022891523.1
Novel.25851	12.5689	11.5545	10.3088	2.35172	2.65515	2.64381	101.17	22.83	2.1508	1.93e-15	1.3e-14	yes	up	XP_011097199.1
gene-LOC111380152	25.53	28.1635	25.4128	13.0099	9.98275	12.1764	266.1	120.13	1.1467	2.03e-15	1.37e-14	yes	up	XP_022859406.1
gene-LOC111372240	2.27466	1.99457	2.21005	0.130954	0.0337484	0.175659	65.12	3.47	4.2361	2.03e-15	1.37e-14	yes	up	XP_022850243.1
gene-LOC111383278	13.7988	14.6927	15.9823	2.28998	4.44352	3.32469	108.64	24.96	2.1239	2.06e-15	1.39e-14	yes	up	PIN23063.1
gene-LOC111391172	5.3045	5.59351	5.50867	2.64911	2.27945	2.32589	246.58	110.71	1.1537	2.15e-15	1.45e-14	yes	up	XP_022872095.1
Novel.20145	33.3549	36.124	32.7085	16.3994	14.933	13.1987	246.04	108.87	1.1743	2.34e-15	1.57e-14	yes	up	XP_022881423.1
gene-LOC111412036	12.8671	11.9094	9.94583	2.88901	4.35823	3.85634	162.15	52.66	1.6267	2.34e-15	1.57e-14	yes	up	XP_022871197.1
gene-LOC111403935	1.82231	1.77621	1.76283	0.518453	0.505556	0.526279	125.9	36.97	1.7684	2.63e-15	1.77e-14	yes	up	XP_022888379.1
gene-LOC111409225	10.0964	9.39517	8.01793	4.18941	4.79554	4.57839	352.19	176.34	1.0005	2.69e-15	1.8e-14	yes	up	XP_022895000.1
gene-LOC111370626	3.4857	2.66743	2.63224	0.669823	0.218047	0.264816	82	10.92	2.899	2.75e-15	1.84e-14	yes	up	XP_022848207.1
gene-LOC111411661	10.2195	9.17754	10.3193	3.22852	3.74411	3.65012	169.61	61.57	1.4632	2.76e-15	1.85e-14	yes	up	XP_022897977.1
gene-LOC111378941	4.18965	4.15964	3.47855	0.97687	0.857816	1.00945	107.57	26.27	2.0359	2.81e-15	1.88e-14	yes	up	XP_022858007.1
gene-LOC111404716	8.78381	8.73364	7.29908	2.53013	2.47442	1.74044	125.87	34.74	1.8551	2.83e-15	1.89e-14	yes	up	XP_022889251.1
gene-LOC111401011	2.74423	2.79444	2.78748	0.355474	0.325723	0.29669	69.36	8.27	3.0653	3e-15	2.01e-14	yes	up	XP_022884307.1
gene-LOC111367480	3.59113	3.27489	3.13386	1.02132	0.858882	0.894087	122.43	34.49	1.8277	3.01e-15	2.01e-14	yes	up	XP_022844149.1
gene-LOC111369131	5.47391	6.03856	6.12425	2.52111	2.04661	1.31888	184.15	62.4	1.555	3.08e-15	2.06e-14	yes	up	XP_022846381.1
gene-LOC111401480	15.783	16.6616	14.4623	7.21652	7.68103	5.60341	263.07	116.75	1.1705	3.23e-15	2.16e-14	yes	up	XP_022884989.1
gene-LOC111375391	5.34351	6.62616	5.4191	0	0	0	130.67	0	9.4199	3.33e-15	2.22e-14	yes	up	XP_022853980.1
gene-LOC111392822	5.69514	6.55876	6.41967	2.78694	2.65562	3.01579	262.36	120.68	1.1198	3.59e-15	2.39e-14	yes	up	XP_022852757.1
gene-LOC111365363	5.65846	4.01793	5.45178	0.146032	0.225805	0.156707	68.18	2.42	4.8182	3.7e-15	2.46e-14	yes	up	XP_022877049.1
gene-LOC111389572	4.05359	4.2233	3.94342	0.316021	0.390923	0.0678244	63.62	4.09	3.9429	3.8e-15	2.53e-14	yes	up	XP_022870264.1
gene-LOC111367877	2.94633	2.44345	2.99923	0.633382	0.701283	0.855895	117.67	31.21	1.9184	3.82e-15	2.54e-14	yes	up	XP_022844731.1
gene-LOC111380940	2.82713	3.63854	4.38243	0.264486	0.109058	0.056764	67.48	2.72	4.61	3.85e-15	2.56e-14	yes	up	XP_022860385.1
Novel.25310	4.95356	4.08269	3.72657	0.38352	0.461241	0.27437	65.7	5.85	3.4874	3.89e-15	2.59e-14	yes	up
gene-LOC111394415	3.563	3.99568	3.88778	1.50275	1.27573	1.35173	170.43	62.45	1.4465	3.98e-15	2.65e-14	yes	up	XP_022875993.1
gene-LOC111400398	9.89535	11.1873	12.5621	4.13995	3.55638	3.62811	160.45	54.84	1.5455	4.52e-15	3e-14	yes	up	XP_022883583.1
gene-LOC111372421	1.8414	2.40068	2.05031	0.0313215	0.193726	0.0336111	66.1	2.76	4.5792	4.85e-15	3.21e-14	yes	up	XP_022850532.1
gene-LOC111399470	2.63432	2.22067	2.45413	0	0.0287604	0.0898178	86.2	1.42	5.9621	4.99e-15	3.3e-14	yes	up	XP_022882550.1
gene-LOC111404794	4.13511	3.41303	3.53548	1.65316	1.48038	1.3977	218.41	90.67	1.2687	5.04e-15	3.34e-14	yes	up	XP_022889317.1
gene-LOC111397052	4.84466	4.39005	4.88171	1.66494	1.7735	1.66753	167.4	61.49	1.4451	5.08e-15	3.36e-14	yes	up	XP_022879513.1
gene-LOC111377111	6.92924	7.59517	6.73633	3.42973	3.1256	3.52042	281.48	135.47	1.0554	5.66e-15	3.73e-14	yes	up	XP_022855932.1
gene-LOC111395876	3.10034	3.2969	2.34124	0.752552	0.387882	0.403781	91.7	16.45	2.4731	5.72e-15	3.77e-14	yes	up	XP_022877845.1
gene-LOC111394708	3.80165	4.42941	5.05191	0.959072	0.593193	0.97772	91.14	17.63	2.3686	6.19e-15	4.08e-14	yes	up
gene-LOC111398698	3.17483	3.33312	3.46938	0.396019	0.372736	0.0923843	190.67	16.71	3.5058	6.35e-15	4.18e-14	yes	up	XP_022881505.1
gene-LOC111398377	3.63176	2.94445	4.11992	0.245611	0.506373	0.527129	71.65	8.7	3.049	6.38e-15	4.2e-14	yes	up	XP_022881058.1
gene-LOC111381428	2.99706	2.85161	3.26931	0.336461	0.433549	0.45132	71.34	9.7	2.8809	6.82e-15	4.48e-14	yes	up	XP_022860976.1
gene-LOC111365643	20.4174	20.8295	19.9178	10.5349	10.9256	8.49585	315.22	156.77	1.0061	6.94e-15	4.56e-14	yes	up	XP_022841951.1
gene-LOC111385151	2.70736	2.71784	1.89632	0.455908	0.313313	0.326156	79.26	12.04	2.717	7.14e-15	4.68e-14	yes	up	XP_022865293.1
Novel.19062	4.38915	4.8419	4.12351	0.727914	0.750367	0.721038	78.48	13.12	2.5801	7.23e-15	4.75e-14	yes	up	XP_022846779.1
gene-LOC111402740	6.34548	8.3462	7.47302	1.00462	1.31805	1.27407	79.86	13.16	2.602	7.26e-15	4.76e-14	yes	up	XP_022886848.1
Novel.5953	3.40597	4.18956	4.08395	1.252	0.906918	0.617291	113.57	27.41	2.0424	7.39e-15	4.85e-14	yes	up	XP_022858027.1
gene-LOC111391083	1.70774	3.2403	2.82371	0.0766866	0.118578	0.164585	66.69	3.14	4.4177	7.92e-15	5.19e-14	yes	up	XP_022871995.1
gene-LOC111395784	2.94297	2.70545	3.09766	0.0344155	0.035477	0.0738624	83.62	1.4	5.9185	8.17e-15	5.35e-14	yes	up	XP_022877701.1
gene-LOC111377116	3.9404	3.3518	3.43431	0.319781	0.494467	0.343157	66.23	7.26	3.1917	8.55e-15	5.59e-14	yes	up	XP_022855938.1
gene-LOC111392251	8.90629	9.15643	7.32203	3.87517	3.68976	4.15844	282.37	132.43	1.0945	8.78e-15	5.73e-14	yes	up	XP_022873403.1
gene-LOC111380489	17.5241	16.3026	18.0009	8.85575	7.28001	9.02192	304.27	149.98	1.0209	8.95e-15	5.85e-14	yes	up	XP_022859839.1
gene-LOC111390290	0.889014	0.90753	1.02081	0.0297922	0.0307112	0.079925	62.23	3.15	4.3198	9.33e-15	6.09e-14	yes	up	XP_022871075.1
gene-LOC111388385	2.76892	2.79273	2.77063	0.222035	0.13733	0.285919	61.74	4.86	3.6733	9.43e-15	6.15e-14	yes	up	XP_022868836.1
gene-LOC111387004	5.23156	4.10338	3.33423	1.56258	0.944247	1.09859	154.74	44.71	1.7913	9.98e-15	6.5e-14	yes	up	XP_022867289.1
gene-LOC111379143	9.96278	7.49681	8.71239	2.29617	2.367	2.30505	116.27	31.44	1.8888	1.09e-14	7.1e-14	yes	up	XP_022858246.1
gene-LOC111375459	2.98842	3.41303	2.86627	0.552573	0.52893	0.423547	77.26	12.74	2.5971	1.2e-14	7.79e-14	yes	up	XP_022854050.1
gene-LOC111403022	4.0656	4.53795	4.1537	1.70708	2.03758	1.85115	233.61	104.06	1.1668	1.23e-14	8e-14	yes	up	XP_022888924.1
gene-LOC111387128	7.08934	8.89685	7.09478	0.073016	0.150536	0	104.01	1.02	6.6493	1.4e-14	9.06e-14	yes	up	XP_022867428.1
gene-LOC111403530	1.85763	1.49837	1.14678	0.0224241	0.0231157	0.120316	66.07	2.47	4.7716	1.48e-14	9.57e-14	yes	up	XP_022887841.1
Novel.7637	7.49006	6.96102	5.89072	1.90058	2.01857	1.54508	116.22	31.7	1.8741	1.49e-14	9.65e-14	yes	up	CDO98439.1
gene-LOC111410373	5.42823	5.34658	6.90078	0.580374	1.12177	1.16775	80.17	13.22	2.6055	1.66e-14	1.07e-13	yes	up
gene-LOC111397346	3.2133	3.54476	3.46261	0.332987	0.228839	0.0595547	60.6	3.74	3.9982	1.68e-14	1.09e-13	yes	up	XP_022879987.1
gene-LOC111406321	8.51188	8.7756	7.91644	4.04854	4.01998	4.15281	278.59	137.18	1.0229	1.76e-14	1.13e-13	yes	up	XP_022891475.1
gene-LOC111375766	5.43384	6.6106	6.35603	1.4823	1.82187	1.22358	106.2	26.54	1.9971	1.79e-14	1.15e-13	yes	up	XP_022854420.1
gene-LOC111405762	6.99307	6.79177	7.30951	3.28633	3.60279	3.07874	266.13	127.7	1.0584	1.86e-14	1.19e-13	yes	up	XP_022890554.1
gene-LOC111408354	2.32212	2.88694	2.58173	0.331034	0.170623	0.133212	61.95	5.12	3.5818	1.86e-14	1.19e-13	yes	up	XP_022893891.1
gene-LOC111371823	12.0984	12.3084	14.2779	0.150913	0	0	168.7	0.67	7.9314	1.92e-14	1.23e-13	yes	up	PNX81872.1
gene-LOC111412126	4.67069	4.67687	4.09797	1.72094	1.41367	1.73131	164.53	60.46	1.4455	1.99e-14	1.28e-13	yes	up	XP_022898671.1
gene-LOC111409093	2.65841	2.97955	2.66179	0.501383	0.984472	0.589274	114.39	29.05	1.978	2.01e-14	1.29e-13	yes	up	XP_022894780.1
gene-LOC111404294	3.83943	3.94929	3.51498	0.407729	0.300218	0.500039	63.86	6.93	3.208	2.03e-14	1.3e-13	yes	up	XP_022888891.1
gene-LOC111401640	2.87527	3.44688	3.35878	0.802307	1.26943	1.2614	170.73	59.71	1.5179	2.03e-14	1.3e-13	yes	up	XP_022885234.1
gene-LOC111390631	5.89827	6.19685	6.23517	1.94444	1.51686	1.63543	114.77	32.4	1.8222	2.12e-14	1.36e-13	yes	up	XP_022871463.1
gene-LOC111388969	25.7225	22.3567	22.5994	9.62566	10.0353	10.3293	212.62	91.62	1.2168	2.23e-14	1.43e-13	yes	up	XP_022869567.1
gene-LOC111374958	14.3645	16.0243	15.1967	0.0905961	0	0.0972186	165.57	0.69	7.9042	2.28e-14	1.46e-13	yes	up
gene-LOC111393444	0.857397	1.01438	1.07011	0.139499	0.071901	0.164666	69.39	9.01	2.9469	2.28e-14	1.46e-13	yes	up	XP_022874146.1
gene-LOC111399672	9.03735	8.56609	8.21103	3.59531	2.84311	3.27676	172.47	65.91	1.388	2.34e-14	1.49e-13	yes	up	XP_022889260.1
gene-LOC111400372	9.69171	9.13227	8.92598	1.70004	1.28515	2.06755	80.57	14.9	2.4388	2.41e-14	1.54e-13	yes	up	XP_022883554.1
gene-LOC111409228	11.8875	12.6428	10.3694	5.82478	4.86436	6.17144	311.5	152.82	1.0289	2.53e-14	1.61e-13	yes	up	XP_022895005.1
gene-LOC111393712	2.36453	1.7933	2.00236	0.0995439	0.136819	0.0356068	61.09	2.74	4.4697	2.64e-14	1.68e-13	yes	up	XP_022875151.1
gene-LOC111378071	3.27885	3.75892	3.28509	0.50523	0.446412	1.08432	94.12	18.86	2.3288	2.91e-14	1.85e-13	yes	up	XP_022857006.1
Novel.295	10.0972	8.19938	7.16581	0	0	0	106.44	0	9.1269	2.95e-14	1.87e-13	yes	up
Novel.26570	59.3302	51.7819	57.7291	25.1445	24.2656	21.2416	207.7	88.25	1.2339	2.96e-14	1.88e-13	yes	up	XP_022856166.1
gene-LOC111383550	24.3036	22.809	23.8247	11.7281	8.64759	12.5854	286.6	135.23	1.0848	3.06e-14	1.95e-13	yes	up	XP_022863436.1
gene-LOC111392912	7.96543	8.36018	8.99818	3.33073	4.03059	3.8073	230.16	103.09	1.1587	3.29e-14	2.09e-13	yes	up	XP_022874090.1
gene-LOC111383013	9.60246	10.366	8.74206	2.69502	3.2544	2.47887	122.69	36.58	1.7456	3.35e-14	2.13e-13	yes	up	XP_022862827.1
gene-LOC111409162	7.60752	6.64082	7.74785	0.14853	0	0.0796936	97.46	1.03	6.556	3.38e-14	2.14e-13	yes	up	XP_022894904.1
gene-LOC111381677	1.97281	2.48235	2.15909	0.519081	0.820474	0.501322	125.78	35.55	1.8211	3.42e-14	2.17e-13	yes	up	XP_022861239.1
gene-LOC111386080	6.1652	5.0199	5.81505	0.576773	0.679501	0.972611	67.89	9.04	2.9166	3.44e-14	2.18e-13	yes	up	XP_022866273.1
gene-LOC111410099	1.70117	1.73973	1.67671	0.778671	0.675949	0.721247	205.45	88.7	1.2112	3.54e-14	2.24e-13	yes	up	XP_022896317.1
gene-LOC111391170	5.80778	5.30689	5.7247	2.92615	1.92321	2.76072	282.15	129.47	1.1239	3.64e-14	2.3e-13	yes	up	XP_022872088.1
gene-LOC111370583	3.39019	3.4216	3.09214	1.10669	0.806928	0.984832	120.73	35.88	1.7503	3.8e-14	2.4e-13	yes	up	XP_022848141.1
gene-LOC111397833	14.5137	14.3982	16.8451	7.26763	7.4918	6.10074	256.89	118.92	1.1084	3.86e-14	2.44e-13	yes	up	XP_022880576.1
gene-LOC111387918	1.38332	1.77618	1.92691	0.178209	0.104975	0.273194	65.74	7.3	3.1749	3.87e-14	2.45e-13	yes	up	XP_022868311.1
gene-LOC111399767	14.0854	11.9905	12.9014	6.58102	6.12445	6.17932	280.64	138.07	1.024	4e-14	2.53e-13	yes	up	XP_022883009.1
gene-LOC111409763	5.24931	4.74246	4.83241	0.101605	0.0523693	0	96.02	1.01	6.5357	4.1e-14	2.59e-13	yes	up
gene-LOC111389936	14.2273	13.6247	12.7786	6.17327	6.61622	6.88741	272.88	134.21	1.0259	4.1e-14	2.59e-13	yes	up	XP_022870690.1
gene-LOC111400864	5.11939	5.40193	5.78249	2.28014	2.02849	1.87701	171.75	66.17	1.3732	4.16e-14	2.63e-13	yes	up	XP_022884073.1
gene-LOC111403486	2.74889	3.19205	2.28424	0.284237	0.418578	0.305015	66.65	8.29	3.0078	4.35e-14	2.74e-13	yes	up	XP_022887779.1
gene-LOC111399017	5.0342	3.65361	6.00869	0.148726	0.153313	0.159597	65.03	2.07	4.9709	4.36e-14	2.75e-13	yes	up	XP_022881982.1
gene-LOC111377036	5.63467	6.09559	5.57255	2.85676	3.00798	2.54005	279.02	137.63	1.0184	4.59e-14	2.89e-13	yes	up	XP_022855838.1
gene-LOC111366506	3.80691	3.17002	3.35601	1.15805	0.909543	1.006	123.31	37.24	1.7274	4.62e-14	2.91e-13	yes	up	XP_022843014.1
gene-LOC111411586	10.8592	10.7049	10.665	4.87637	4.06421	4.73181	204.43	88.06	1.215	4.66e-14	2.93e-13	yes	up	XP_022897858.1
gene-LOC111367869	3.04702	3.42855	3.77863	0.786758	0.634716	0.991099	98.64	23.57	2.0665	4.71e-14	2.96e-13	yes	up	XP_022844711.1
gene-LOC111380263	10.3968	11.715	11.7675	3.66827	2.4923	4.20481	133.72	41.54	1.6871	5.23e-14	3.28e-13	yes	up	XP_022859545.1
gene-LOC111401987	2.29441	2.57549	1.94125	0.497082	0.582289	0.557664	99.19	24.21	2.0366	5.43e-14	3.41e-13	yes	up	XP_022885760.1
gene-LOC111365254	2.80271	2.93913	2.70171	0.582671	0.400429	0.29179	71.52	10.96	2.6975	5.53e-14	3.47e-13	yes	up	XP_022841440.1
gene-LOC111397375	1.8437	1.58951	2.24156	0.434833	0.322737	0.597273	107.36	26.03	2.0471	5.66e-14	3.55e-13	yes	up	XP_022880041.1
gene-LOC111371563	2.64609	2.33523	2.4307	0.127311	0.21873	0.182157	57.47	4.16	3.7934	6.44e-14	4.03e-13	yes	up	XP_022849384.1
gene-LOC111367024	1.45694	1.38469	1.62146	0.0503267	0.103758	0.0540055	58.36	2.76	4.3998	6.59e-14	4.12e-13	yes	up	XP_022867836.1
Novel.14740	4.57607	4.1731	4.20357	0.273987	0	0.147008	62.22	2.05	4.9101	6.6e-14	4.12e-13	yes	up	XP_022886770.1
gene-LOC111397905	12.8696	11.6762	11.0947	5.71615	5.19651	5.9408	260.56	125.12	1.0603	6.68e-14	4.17e-13	yes	up	XP_022880636.1
gene-LOC111369554	12.0692	13.2726	14.2482	6.26656	7.37645	5.04348	307.66	147.46	1.058	6.69e-14	4.17e-13	yes	up	XP_022846892.1
Novel.27343	8.73491	9.1946	10.6424	2.84453	3.39525	2.16885	125.6	37.53	1.7383	6.92e-14	4.31e-13	yes	up	XP_022843475.1
gene-LOC111392804	2.90779	3.56059	2.73787	0.0652879	0	0.0350302	92.8	1.03	6.485	7.68e-14	4.78e-13	yes	up
gene-LOC111370288	4.48891	3.66014	4.61653	0	0	0	95.86	0	8.9736	8.21e-14	5.1e-13	yes	up	XP_022847732.1
gene-LOC111385311	6.25795	7.02048	6.39404	1.60751	2.02533	1.7889	108.72	30.43	1.8375	8.26e-14	5.13e-13	yes	up	XP_022865452.1
gene-LOC111367624	4.49771	4.01011	3.53732	0.138337	0.356509	0.222673	57.3	3.47	4.0531	8.33e-14	5.18e-13	yes	up	XP_022844366.1
gene-LOC111381755	3.61481	2.74382	2.47519	0.670148	0.460546	0.239712	78.08	12.29	2.659	8.54e-14	5.3e-13	yes	up	XP_022861334.1
gene-LOC111390366	2.41137	2.68871	3.00703	0.611278	0.540114	0.687198	91.64	21.11	2.118	8.68e-14	5.39e-13	yes	up	PON43792.1
gene-LOC111379489	2.63526	2.7254	2.88409	0.277353	0.0476514	0.347232	58.69	4.86	3.5993	9.95e-14	6.16e-13	yes	up	XP_022858634.1
gene-LOC111378900	2.89893	3.24365	2.13988	0.278952	0.143778	0.199562	58.62	4.47	3.7091	9.99e-14	6.18e-13	yes	up	XP_022857945.1
gene-LOC111372677	5.88898	6.87859	6.86809	2.64447	3.31401	3.00471	249.21	115.53	1.1084	1.01e-13	6.24e-13	yes	up	XP_022850826.1
Novel.5310	8.18777	8.82107	7.36733	2.95645	3.10306	2.48037	149.22	53.08	1.49	1.05e-13	6.48e-13	yes	up	XP_022856492.1
gene-LOC111367358	1.95073	1.58951	2.749	0.472833	0.282189	0.293756	83.16	14.08	2.555	1.06e-13	6.55e-13	yes	up	XP_022843947.1
gene-LOC111390652	22.0491	26.9446	21.7166	10.8828	9.01881	10.1899	218.07	94.24	1.2096	1.15e-13	7.07e-13	yes	up	RRT53788.1
gene-LOC111380795	8.9494	7.45926	8.99733	3.25967	3.82052	2.97086	187.22	75.21	1.3152	1.16e-13	7.13e-13	yes	up
gene-LOC111410171	6.26625	6.43036	7.11155	1.71778	1.09619	0.790007	79.68	14.72	2.427	1.18e-13	7.27e-13	yes	up
gene-LOC111396212	5.5357	5.33199	6.68841	1.57683	2.00794	1.74187	124.56	38.38	1.6978	1.23e-13	7.54e-13	yes	up	XP_022878334.1
gene-LOC111396123	1.38407	1.60615	1.85757	0.201793	0.104008	0.433087	79.05	12.24	2.7008	1.24e-13	7.63e-13	yes	up	XP_022878202.1
gene-LOC111367432	2.90611	3.89286	3.43228	0.0466072	0.0480448	0.100028	72.23	1.4	5.7057	1.29e-13	7.93e-13	yes	up	XP_022844063.1
Novel.6472	1.4995	2.09113	2.04667	0.0952865	0.163709	0.204504	58.4	4.88	3.589	1.32e-13	8.12e-13	yes	up	KYP34090.1
gene-LOC111389038	1.99374	2.43788	2.23414	0.512368	0.472575	0.318318	81.33	16.15	2.3262	1.37e-13	8.42e-13	yes	up	XP_022869652.1
gene-LOC111412879	7.11043	7.92312	6.59761	0.0806305	0.0831176	0.0865245	88.27	1.04	6.4127	1.44e-13	8.83e-13	yes	up	XP_022899517.1
gene-LOC111383110	14.8665	12.8218	12.6218	4.55172	3.85797	4.66736	131.13	43.2	1.6041	1.45e-13	8.86e-13	yes	up
gene-LOC111408846	3.10289	2.82766	2.68507	0.252421	0.208166	0.216698	56.16	4.48	3.6462	1.49e-13	9.13e-13	yes	up	XP_022894424.1
gene-LOC111401715	2.96831	3.1517	2.8545	0.0833083	0.042939	0.044699	70.89	1.37	5.6819	1.49e-13	9.13e-13	yes	up	XP_022885340.1
gene-LOC111369267	1.82007	1.81033	2.12416	0.133985	0.103589	0.0359449	56.53	2.73	4.3558	1.61e-13	9.85e-13	yes	up	XP_022899642.1
gene-LOC111404541	3.74851	3.94577	1.77426	0.353361	0.562948	0.689438	96.99	16.71	2.5462	1.81e-13	1.1e-12	yes	up	XP_022889101.1
gene-LOC111407577	0.831354	0.870477	1.06786	0.12655	0.0489201	0.0169751	57.61	4.06	3.8007	1.82e-13	1.11e-12	yes	up	XP_022892927.1
gene-LOC111405168	23.0774	22.4575	25.9308	12.8612	9.91961	10.1276	254.15	118.83	1.094	1.87e-13	1.14e-12	yes	up	XP_022889706.1
Novel.4923	1.46722	1.42916	1.72058	0.0525688	0	0	86.7	1	6.3874	2.04e-13	1.24e-12	yes	up	XP_022896340.1
gene-LOC111382411	4.24787	3.66868	3.75448	1.28632	1.26132	1.11102	122.41	38.96	1.6514	2.09e-13	1.27e-12	yes	up	XP_022862150.1
gene-LOC111399259	5.46902	6.27665	6.25164	2.69817	2.83816	2.3636	215.09	95.87	1.1631	2.26e-13	1.37e-12	yes	up	XP_022882306.1
gene-LOC111401364	4.93452	4.35483	5.4718	1.7727	1.82737	1.7664	153.44	56.65	1.437	2.26e-13	1.37e-12	yes	up	XP_022884833.1
gene-LOC111398700	2.04875	1.93722	2.16577	0.146032	0.0752682	0.23506	55.45	4.18	3.7394	2.34e-13	1.42e-12	yes	up	XP_022881508.1
gene-LOC111399350	3.76624	3.84117	4.56937	0.837646	1.27467	0.984484	100.45	25.95	1.9526	2.35e-13	1.43e-12	yes	up	XP_022896790.1
gene-LOC111376101	4.65516	3.03453	4.08185	0.712643	0.832575	0.713755	81.53	15.89	2.3612	2.51e-13	1.52e-12	yes	up	XP_022854798.1
gene-LOC111410637	3.15761	2.98571	2.5898	0.184148	0.047457	0	62.42	1.68	5.1802	2.53e-13	1.54e-12	yes	up	XP_022896848.1
gene-LOC111381667	1.95638	1.7471	2.49601	0.0697237	0.287498	0.187051	58.52	5.22	3.4936	2.71e-13	1.64e-12	yes	up	XP_024044151.1
Novel.15547	57.5358	58.4652	50.8516	24.8587	29.8263	26.4571	269.45	133.07	1.0192	2.74e-13	1.66e-12	yes	up	XP_022891314.1
Novel.18071	9.15426	7.75824	9.61039	4.33913	4.20392	4.2362	267.51	130.88	1.0311	2.81e-13	1.7e-12	yes	up
gene-LOC111390740	4.56611	4.55483	4.79681	0.109065	0	0.058519	83.98	1.03	6.3408	2.89e-13	1.75e-12	yes	up	XP_022871606.1
Novel.17205	1.9588	1.71939	1.95897	0.449261	0.341245	0.329859	78.45	15.83	2.3058	2.92e-13	1.76e-12	yes	up	XP_022845932.1
gene-LOC111391747	3.07132	3.17233	3.30201	0.81258	1.42626	0.824845	143.02	46.62	1.6164	2.96e-13	1.79e-12	yes	up	XP_022872764.1
gene-LOC111387189	3.13228	2.16693	2.77368	0.536402	0.583666	0.671547	89.14	20.09	2.1538	3.19e-13	1.92e-12	yes	up	XP_022867496.1
gene-LOC111383709	5.91355	5.19078	6.10877	2.66502	2.64911	2.73216	238.04	112.99	1.0752	3.21e-13	1.94e-12	yes	up	XP_022863611.1
gene-LOC111401677	1.11126	1.24567	1.04962	0.0201217	0.0622271	0.0647777	55.71	2.44	4.5243	3.34e-13	2.01e-12	yes	up	XP_022885300.1
gene-LOC111380329	2.1859	2.98724	3.07189	0.476144	0.453074	0.51095	74.07	13.14	2.4931	3.47e-13	2.08e-12	yes	up
Novel.4707	14.2448	13.2255	14.5063	6.36774	5.81823	5.66847	190.88	82.44	1.2102	3.47e-13	2.08e-12	yes	up	XP_022857339.1
Novel.23080	2.98095	2.30682	3.42287	0.199792	0.205955	0.375195	57.39	5.23	3.4661	3.47e-13	2.09e-12	yes	up	XP_021716175.1
gene-LOC111407222	2.06511	2.31091	2.37126	0.783908	0.859668	0.519045	133.11	43.32	1.6145	3.6e-13	2.16e-12	yes	up	XP_022892351.1
gene-LOC111380018	1.87288	1.52943	1.28473	0.0273059	0.112593	0.0586039	56.48	2.43	4.5478	3.61e-13	2.17e-12	yes	up	XP_022859246.1
gene-LOC111401642	3.15487	2.3202	2.27572	0.0908147	0.327656	0.0487266	56.17	3.44	4.027	3.61e-13	2.17e-12	yes	up	XP_022885239.1
Novel.25646	3.99096	4.23111	2.8567	0.640057	0.359891	0.312202	62.65	7.53	3.0487	3.87e-13	2.32e-12	yes	up
gene-LOC111381203	4.15088	3.63166	3.8623	1.04447	0.869629	1.07771	95.38	24.89	1.9399	3.91e-13	2.35e-12	yes	up	XP_022860722.1
gene-LOC111383273	6.67979	5.70595	7.09311	2.6545	2.839	2.67051	193.17	82.22	1.2323	4.06e-13	2.44e-12	yes	up	XP_022863119.1
gene-LOC111398333	5.81195	7.87099	6.94485	1.85662	2.29667	2.33389	127.95	40.87	1.6467	4.29e-13	2.57e-12	yes	up	XP_022881020.1
gene-LOC111376361	8.47517	8.92635	8.36653	3.14281	3.37289	4.34273	196.95	84.29	1.2274	4.39e-13	2.63e-12	yes	up	XP_022855086.1
gene-LOC111372310	1.48355	1.81842	1.32493	0.0793087	0	0.0851061	57.59	2.08	4.7962	4.53e-13	2.71e-12	yes	up	XP_022850349.1
gene-LOC111371514	2.43701	2.54108	2.2808	0.63712	1.00448	0.623367	127.46	40.39	1.6578	4.72e-13	2.82e-12	yes	up	XP_022849316.1
gene-LOC111398652	3.59496	3.2555	3.38858	0.48189	0.310471	0.129279	55.93	5.11	3.4371	4.76e-13	2.84e-12	yes	up	XP_022881428.1
gene-LOC111386757	5.41359	4.67375	5.43237	2.19318	2.0974	2.32514	193.27	83.66	1.2089	4.85e-13	2.89e-12	yes	up	XP_022867016.1
gene-LOC111368414	3.29503	3.04864	3.41737	0.17899	0.0615035	0.256098	53.83	2.78	4.2827	5e-13	2.98e-12	yes	up	XP_022845406.1
gene-LOC111387291	2.80557	2.89689	2.60296	0.629926	0.961047	0.784129	108.46	31.5	1.786	5.01e-13	2.98e-12	yes	up	XP_022867605.1
Novel.10247	2.15591	2.90152	3.41622	0.0968119	0.0997981	0.103889	57.6	2.07	4.7932	5.4e-13	3.21e-12	yes	up
gene-LOC111381847	4.70416	4.37856	4.72636	0.24755	0.510371	0.531291	55.07	5.22	3.4075	5.71e-13	3.39e-12	yes	up	XP_022861459.1
gene-LOC111382944	0.721003	0.571956	0.706963	0.0909464	0.131252	0.136632	72.36	13.19	2.4612	5.9e-13	3.51e-12	yes	up	XP_022862777.1
gene-LOC111409533	2.22258	2.18598	2.21385	0.751549	0.759237	0.919395	144.97	54.03	1.4262	6.05e-13	3.59e-12	yes	up	XP_022895341.1
gene-LOC111378826	5.23205	5.04198	4.14324	0.810163	0.765557	0.941834	70.27	12.46	2.4993	6.06e-13	3.6e-12	yes	up	XP_022857866.1
gene-LOC111376329	15.6069	15.3111	14.7059	7.42298	7.30726	6.53035	224.49	106.23	1.0789	6.07e-13	3.6e-12	yes	up	XP_022855047.1
gene-LOC111367857	3.91534	4.81612	4.05814	1.36144	0.962354	1.29399	108.19	31.08	1.7986	6.12e-13	3.63e-12	yes	up	XP_022844703.1
gene-LOC111381383	4.49313	4.53921	3.58431	0	0	0	78.19	0	8.6808	6.37e-13	3.78e-12	yes	up	XP_022872722.1
Novel.24661	23.7365	21.6436	22.3273	9.83299	11.454	10.2352	226.58	107.12	1.0818	6.42e-13	3.8e-12	yes	up
gene-LOC111393623	2.69488	3.11556	2.72307	0.701887	1.12273	0.493472	116.01	32	1.8546	6.46e-13	3.82e-12	yes	up	XP_022875014.1
gene-LOC111400097	2.1597	1.88382	2.39336	0.281925	0.581242	0.27228	75.13	13.46	2.4794	6.46e-13	3.82e-12	yes	up	XP_011092433.1
gene-LOC111375210	7.87037	8.018	7.80256	0.241409	0.248855	0.984411	161.46	10.21	3.9934	6.47e-13	3.83e-12	yes	up	XP_022853778.1
gene-LOC111410853	14.917	13.7408	13.6681	7.38643	6.33554	6.71624	247.01	121.11	1.0284	6.49e-13	3.84e-12	yes	up	XP_022897196.1
gene-LOC111370429	0.953046	0.960916	0.858994	0.230091	0.20161	0.148146	79.31	16.84	2.2316	6.54e-13	3.87e-12	yes	up	XP_022847891.1
gene-LOC111404932	2.98668	3.96592	3.23893	0.310459	0.128014	0.333153	54.01	4.15	3.7022	6.69e-13	3.96e-12	yes	up	XP_022889426.1
gene-LOC111388602	22.7647	23.7555	23.1118	10.9528	10.5786	11.6475	232.2	112.36	1.0477	6.94e-13	4.1e-12	yes	up
gene-LOC111371589	3.16878	2.63074	3.41348	0.660133	0.756105	0.590323	82.66	18.28	2.1753	6.95e-13	4.11e-12	yes	up	XP_022849419.1
gene-LOC111411518	6.72549	6.56785	4.43096	1.67096	1.27593	1.12899	94.24	22	2.0973	7.02e-13	4.15e-12	yes	up	XP_022897810.1
gene-LOC111410307	1.22357	1.19615	1.40496	0.435539	0.356876	0.35952	112.69	34.46	1.7062	7.05e-13	4.16e-12	yes	up	XP_022896342.1
gene-LOC111367863	2.69729	2.53651	2.99562	0.297844	0.0511718	0.319616	54.55	4.5	3.6015	7.13e-13	4.21e-12	yes	up	XP_022855364.1
gene-LOC111408722	3.74497	3.93862	4.2556	1.39415	1.79644	1.70645	180.35	75.13	1.2638	7.35e-13	4.34e-12	yes	up	XP_022894244.1
gene-LOC111391857	0.756026	0.625509	0.612781	0.049926	0.0385995	0.0401817	52.58	3.45	3.9305	7.35e-13	4.34e-12	yes	up	XP_022872901.1
gene-LOC111370627	3.71195	3.78384	4.10038	0.685736	0.870016	0.622653	72.34	13.8	2.388	7.6e-13	4.48e-12	yes	up	XP_022848209.1
Novel.18920	29.0528	28.4128	36.4356	10.178	8.34582	12.1631	133.58	44.33	1.5916	7.76e-13	4.57e-12	yes	up
gene-LOC111389642	0.719966	0.623166	0.712234	0.0746085	0.0769099	0	54.39	4.07	3.7192	7.87e-13	4.63e-12	yes	up	XP_022870350.1
gene-LOC111399787	9.79852	7.7209	9.77778	1.30954	1.61993	1.68632	68.59	11.78	2.5452	8.06e-13	4.74e-12	yes	up	XP_022883040.1
gene-LOC111396722	3.62762	3.55091	3.69607	0.516232	0.473027	0.61552	62.38	9.35	2.7407	8.2e-13	4.83e-12	yes	up	XP_022878967.1
gene-LOC111375608	7.72199	7.49484	7.64901	3.64618	2.56969	3.59331	202.23	88.09	1.1992	8.57e-13	5.04e-12	yes	up	XP_022854229.1
gene-LOC111369559	6.10491	5.94234	6.3502	0	0	0	75.08	0	8.6208	9.1e-13	5.34e-12	yes	up
Novel.21300	12.5094	13.0112	12.9959	4.94865	6.27321	5.23863	189.52	82.25	1.2041	9.12e-13	5.35e-12	yes	up	XP_011082154.1
gene-LOC111366891	2.50924	2.89715	2.58266	1.0217	1.11339	1.19036	180.11	76.14	1.243	9.31e-13	5.46e-12	yes	up	XP_022843346.1
gene-LOC111368456	4.86193	4.4498	4.52604	1.96288	2.30741	2.53133	264.45	132.01	1.0053	9.57e-13	5.61e-12	yes	up	AOT86860.1
gene-LOC111369728	3.48791	3.55912	2.91792	1.56626	1.55691	1.54569	234.47	111.56	1.0729	1.01e-12	5.91e-12	yes	up	XP_022847138.1
gene-LOC111395797	18.6697	16.0547	20.509	6.35378	9.3568	7.88082	220.26	95.55	1.2059	1.04e-12	6.06e-12	yes	up	XP_022877714.1
gene-LOC111404115	12.3982	13.3873	13.0901	6.84138	5.10691	5.50611	216.9	98.88	1.1308	1.05e-12	6.16e-12	yes	up	XP_022848233.1
gene-LOC111406367	4.86127	3.99852	4.4068	1.05319	1.13502	1.18155	91.19	23.52	1.9574	1.06e-12	6.18e-12	yes	up	XP_022891566.1
gene-LOC111390449	1.90212	2.13948	2.78367	0.125611	0.0863239	0.0898623	53.64	2.41	4.4694	1.13e-12	6.59e-12	yes	up	ATN39845.1
gene-LOC111382786	1.12393	1.19558	1.08314	0.337972	0.290331	0.32641	99.38	28.32	1.8113	1.17e-12	6.85e-12	yes	up	XP_022862591.1
gene-LOC111395499	4.94039	4.42412	4.67172	1.1745	0.538102	0.770218	70.78	12.71	2.4728	1.23e-12	7.16e-12	yes	up	XP_022877285.1
gene-LOC111393804	15.3193	17.2258	16.4358	8.76501	7.39258	7.26806	242.72	117.87	1.0396	1.24e-12	7.2e-12	yes	up	XP_022875282.1
gene-LOC111386739	1.52938	1.18813	1.50877	0.0725467	0	0.0518999	57.51	1.72	5.0586	1.25e-12	7.25e-12	yes	up	XP_022866973.1
gene-LOC111387213	6.86827	5.07642	6.30919	1.3879	1.03329	1.32387	77.9	16.23	2.2641	1.25e-12	7.27e-12	yes	up	CAE05213.3
gene-LOC111382371	2.43025	2.34582	1.60455	0.170518	0.281244	0.365965	61.56	8.01	2.953	1.31e-12	7.59e-12	yes	up	XP_022862084.1
gene-LOC111368536	7.34458	5.93142	6.93767	2.8314	3.23948	3.00499	213.77	97.47	1.1345	1.43e-12	8.26e-12	yes	up	XP_022845588.1
gene-LOC111381424	13.3587	14.0895	14.5618	5.77587	6.89413	7.99226	272.83	136.29	1.0032	1.44e-12	8.36e-12	yes	up	XP_022860973.1
gene-LOC111399237	5.68999	8.43169	7.11862	1.23942	1.37593	1.33002	73.3	13.83	2.4048	1.46e-12	8.47e-12	yes	up	XP_022882269.1
gene-LOC111401596	2.57824	2.93038	2.87075	0.306985	0.542492	0.423547	62.87	9.7	2.6981	1.5e-12	8.69e-12	yes	up	XP_022885173.1
gene-LOC111386665	10.4182	11.1725	10.4204	5.13474	5.96526	4.59173	258.47	128.66	1.0052	1.55e-12	8.96e-12	yes	up	XP_022866896.1
gene-LOC111408799	3.20909	4.08696	3.23547	1.17159	0.966183	1.16294	118.31	37.65	1.6511	1.63e-12	9.41e-12	yes	up	XP_022894338.1
gene-LOC111386492	15.6533	14.1206	18.2396	5.88652	6.42504	7.33866	182.51	75.86	1.2676	1.69e-12	9.77e-12	yes	up	XP_022866727.1
Novel.22943	10.0874	9.88164	10.6563	2.2649	2.9885	3.88874	111.23	33.73	1.7266	1.7e-12	9.83e-12	yes	up	PHT59892.1
gene-LOC111377578	1.09541	1.14591	1.106	0.0636078	0.152996	0.045505	51.95	4.13	3.6483	1.73e-12	9.98e-12	yes	up	XP_022856473.1
gene-LOC111393175	6.80861	7.92312	6.19718	2.98286	2.06593	2.45069	147.76	53.76	1.4572	1.75e-12	1.01e-11	yes	up	XP_022874341.1
Novel.19875	18.3263	19.1433	19.181	6.73655	4.12907	5.07983	102.38	29.26	1.8037	1.8e-12	1.04e-11	yes	up
gene-LOC111409047	22.4395	19.2706	20.4661	8.68942	11.4228	9.92343	256.64	125.91	1.0294	1.83e-12	1.05e-11	yes	up	XP_011095477.1
gene-LOC111376118	8.40408	10.5016	7.85662	2.92226	1.6353	2.68789	105.47	28.99	1.8624	1.97e-12	1.13e-11	yes	up	XP_022854816.1
gene-LOC111405688	0.876903	0.791474	0.991647	0.149158	0.107631	0.0960367	58.68	7.9	2.8862	2.05e-12	1.18e-11	yes	up	XP_022890453.1
gene-LOC111370692	2.07848	2.37941	2.61177	0.132078	0.181536	0.33071	52.84	4.89	3.4444	2.1e-12	1.2e-11	yes	up	XP_022848296.1
Novel.20911	3.20732	2.89486	2.58274	0.140285	0	0.0501799	61.11	1.36	5.4701	2.12e-12	1.22e-11	yes	up	XP_022849411.1
Novel.28782	3.62982	5.25931	3.8569	0.547384	0.940447	0.652663	68.96	11.76	2.5518	2.24e-12	1.28e-11	yes	up	RDX99542.1
gene-LOC111376770	0.966252	0.896729	0.950998	0.137746	0.106496	0.0369537	53.78	5.45	3.287	2.34e-12	1.34e-11	yes	up	XP_022855532.1
gene-LOC111368149	6.41528	5.97281	8.30672	2.14528	1.89553	2.7406	133.32	44.37	1.5881	2.37e-12	1.35e-11	yes	up	XP_022845146.1
gene-LOC111405870	2.74151	2.92674	2.13247	0.297844	0.204687	0.106539	51.71	4.1	3.6455	2.42e-12	1.38e-11	yes	up	XP_022890720.1
gene-LOC111406366	3.11251	3.19513	2.87901	0.630901	0.300167	0.468706	62.29	9.64	2.6892	2.42e-12	1.38e-11	yes	up	XP_022891565.1
gene-LOC111400351	5.21989	4.95014	6.30919	0.41123	0.105979	0.110323	52.74	2.04	4.671	2.56e-12	1.46e-11	yes	up	XP_022883534.1
gene-LOC111410662	3.34874	2.6598	3.58884	0.350879	0.465045	0.645476	63	9.74	2.7002	2.59e-12	1.48e-11	yes	up	XP_022896881.1
gene-LOC111374156	1.48355	1.40278	1.16269	0.0528725	0.109007	0.0567374	50.4	2.76	4.1905	2.6e-12	1.48e-11	yes	up	XP_022852555.1
gene-LOC111383649	3.06801	2.94777	3.01146	0.44442	0.343596	0.119227	53.47	5.45	3.2787	2.74e-12	1.56e-11	yes	up	XP_022863538.1
gene-LOC111388199	6.04582	5.7919	5.6633	1.25028	1.59572	1.98057	96.72	27.09	1.8413	2.81e-12	1.6e-11	yes	up	XP_022868653.1
[truncated: 8,125 more rows]
