# Supplementary material for: Integrated lipidomic and transcriptomic analysis reveals diacylglycerol accumulation in olive of Longnan (China)
Source: PeerJ. 2023 Aug 11;11:e15724. doi: 10.7717/peerj.15724 (PMC10424668; doi:10.7717/peerj.15724)
Supplement: Supplemental Information 13 [file peerj-11-15724-s013.xlsx]

## Sheet: Sheet1
Table S9.Enrichment pathways for differentially expressed genes
ID	Description	Test	TestAll	Ref	RefAll	Pvalue	FDR	richFactor
ko01110	Biosynthesis of secondary metabolites	427	1569	1623	7547	8.32e-10	1	0.263093
ko01100	Metabolic pathways	736	1569	3025	7547	4.18e-10	1	0.243306
ko00195	Photosynthesis	45	1569	103	7547	1.13e-07	1	0.436893
ko00480	Glutathione metabolism	44	1569	122	7547	6.3e-05	1	0.360656
ko00710	Carbon fixation in photosynthetic organisms	32	1569	84	7547	0.000193727	1	0.380952
ko00982	Drug metabolism - cytochrome P450	24	1569	58	7547	0.000284934	1	0.413793
ko00943	Isoflavonoid biosynthesis	8	1569	11	7547	0.00030897	1	0.727273
ko00980	Metabolism of xenobiotics by cytochrome P450	24	1569	59	7547	0.000386979	1	0.40678
ko00940	Phenylpropanoid biosynthesis	59	1569	189	7547	0.000424683	1	0.312169
ko04213	Longevity regulating pathway - multiple species	21	1569	51	7547	0.00072803	1	0.411765
ko00410	beta-Alanine metabolism	25	1569	67	7547	0.00133391	1	0.373134
ko00500	Starch and sucrose metabolism	58	1569	192	7547	0.00116514	1	0.302083
ko00900	Terpenoid backbone biosynthesis	33	1569	96	7547	0.00131111	1	0.34375
ko04910	Insulin signaling pathway	36	1569	111	7547	0.00259533	1	0.324324
ko00902	Monoterpenoid biosynthesis	7	1569	11	7547	0.00247413	1	0.636364
ko00072	Synthesis and degradation of ketone bodies	7	1569	11	7547	0.00247413	1	0.636364
ko00983	Drug metabolism - other enzymes	31	1569	95	7547	0.00449198	1	0.326316
ko04978	Mineral absorption	13	1569	30	7547	0.00435688	1	0.433333
ko00944	Flavone and flavonol biosynthesis	5	1569	7	7547	0.00555916	1	0.714286
ko04212	Longevity regulating pathway - worm	38	1569	124	7547	0.00593644	1	0.306452
ko01120	Microbial metabolism in diverse environments	122	1569	485	7547	0.00940697	1	0.251546
ko00920	Sulfur metabolism	18	1569	50	7547	0.00923057	1	0.36
ko00460	Cyanoamino acid metabolism	19	1569	54	7547	0.00997157	1	0.351852
ko01200	Carbon metabolism	89	1569	343	7547	0.010915	1	0.259475
ko04712	Circadian rhythm - plant	23	1569	70	7547	0.0121568	1	0.328571
ko00280	Valine, leucine and isoleucine degradation	24	1569	75	7547	0.0148929	1	0.32
ko00330	Arginine and proline metabolism	24	1569	77	7547	0.0206676	1	0.311688
ko00592	alpha-Linolenic acid metabolism	22	1569	71	7547	0.0277595	1	0.309859
ko00520	Amino sugar and nucleotide sugar metabolism	43	1569	159	7547	0.0339174	1	0.27044
ko00625	Chloroalkane and chloroalkene degradation	9	1569	23	7547	0.0342587	1	0.391304
ko00361	Chlorocyclohexane and chlorobenzene degradation	3	1569	4	7547	0.0303006	1	0.75
ko00071	Fatty acid degradation	23	1569	75	7547	0.0279506	1	0.306667
ko00941	Flavonoid biosynthesis	14	1569	40	7547	0.0262878	1	0.35
ko00364	Fluorobenzoate degradation	3	1569	4	7547	0.0303006	1	0.75
ko00010	Glycolysis / Gluconeogenesis	44	1569	163	7547	0.0331571	1	0.269939
ko00981	Insect hormone biosynthesis	6	1569	13	7547	0.0357193	1	0.461538
ko00680	Methane metabolism	20	1569	63	7547	0.0270552	1	0.31746
ko04972	Pancreatic secretion	17	1569	52	7547	0.0300868	1	0.326923
ko00770	Pantothenate and CoA biosynthesis	17	1569	53	7547	0.0359874	1	0.320755
ko00030	Pentose phosphate pathway	22	1569	72	7547	0.0323734	1	0.305556
ko00196	Photosynthesis - antenna proteins	9	1569	23	7547	0.0342587	1	0.391304
ko00909	Sesquiterpenoid and triterpenoid biosynthesis	15	1569	45	7547	0.0339688	1	0.333333
ko00623	Toluene degradation	3	1569	4	7547	0.0303006	1	0.75
ko00350	Tyrosine metabolism	18	1569	57	7547	0.0366334	1	0.315789
ko04977	Vitamin digestion and absorption	5	1569	10	7547	0.0381944	1	0.5
ko00903	Limonene and pinene degradation	6	1569	14	7547	0.0517876	1	0.428571
ko04915	Estrogen signaling pathway	12	1569	36	7547	0.0546351	1	0.333333
ko04664	Fc epsilon RI signaling pathway	5	1569	11	7547	0.0583065	1	0.454545
ko04010	MAPK signaling pathway	15	1569	48	7547	0.0581727	1	0.3125
ko00261	Monobactam biosynthesis	7	1569	18	7547	0.0613459	1	0.388889
ko00053	Ascorbate and aldarate metabolism	23	1569	81	7547	0.063337	1	0.283951
ko00562	Inositol phosphate metabolism	28	1569	102	7547	0.0643692	1	0.27451
ko04142	Lysosome	31	1569	115	7547	0.066583	1	0.269565
ko04075	Plant hormone signal transduction	87	1569	361	7547	0.0658127	1	0.240997
ko00590	Arachidonic acid metabolism	9	1569	26	7547	0.072662	1	0.346154
ko00650	Butanoate metabolism	9	1569	26	7547	0.072662	1	0.346154
ko04620	Toll-like receptor signaling pathway	6	1569	15	7547	0.0715966	1	0.4
ko04216	Ferroptosis	12	1569	38	7547	0.079108	1	0.315789
ko04070	Phosphatidylinositol signaling system	27	1569	101	7547	0.0898331	1	0.267327
ko04380	Osteoclast differentiation	10	1569	31	7547	0.0919371	1	0.322581
ko00643	Styrene degradation	4	1569	9	7547	0.09631	1	0.444444
ko02026	Biofilm formation - Escherichia coli	7	1569	20	7547	0.102303	1	0.35
ko01040	Biosynthesis of unsaturated fatty acids	11	1569	36	7547	0.110077	1	0.305556
ko00471	D-Glutamine and D-glutamate metabolism	2	1569	3	7547	0.111654	1	0.666667
ko00062	Fatty acid elongation	11	1569	36	7547	0.110077	1	0.305556
ko00051	Fructose and mannose metabolism	22	1569	81	7547	0.102185	1	0.271605
ko00531	Glycosaminoglycan degradation	8	1569	24	7547	0.106557	1	0.333333
ko04650	Natural killer cell mediated cytotoxicity	9	1569	28	7547	0.108902	1	0.321429
ko04913	Ovarian steroidogenesis	2	1569	3	7547	0.111654	1	0.666667
ko00430	Taurine and hypotaurine metabolism	3	1569	6	7547	0.10874	1	0.5
ko00630	Glyoxylate and dicarboxylate metabolism	25	1569	95	7547	0.11516	1	0.263158
ko00860	Porphyrin and chlorophyll metabolism	21	1569	78	7547	0.116583	1	0.269231
ko00260	Glycine, serine and threonine metabolism	25	1569	96	7547	0.126386	1	0.260417
ko00340	Histidine metabolism	11	1569	37	7547	0.128667	1	0.297297
ko04211	Longevity regulating pathway	15	1569	53	7547	0.120384	1	0.283019
ko00511	Other glycan degradation	8	1569	25	7547	0.129514	1	0.32
ko04970	Salivary secretion	8	1569	25	7547	0.129514	1	0.32
ko00945	Stilbenoid, diarylheptanoid and gingerol biosynthesis	9	1569	29	7547	0.130201	1	0.310345
ko04370	VEGF signaling pathway	9	1569	29	7547	0.130201	1	0.310345
ko04962	Vasopressin-regulated water reabsorption	16	1569	58	7547	0.132911	1	0.275862
ko04670	Leukocyte transendothelial migration	4	1569	10	7547	0.135054	1	0.4
ko00380	Tryptophan metabolism	22	1569	84	7547	0.138285	1	0.261905
ko04020	Calcium signaling pathway	17	1569	63	7547	0.144833	1	0.269841
ko04662	B cell receptor signaling pathway	9	1569	30	7547	0.153511	1	0.3
ko00906	Carotenoid biosynthesis	14	1569	51	7547	0.157545	1	0.27451
ko00627	Aminobenzoate degradation	3	1569	7	7547	0.161792	1	0.428571
ko04012	ErbB signaling pathway	3	1569	7	7547	0.161792	1	0.428571
ko04015	Rap1 signaling pathway	11	1569	39	7547	0.170574	1	0.282051
ko04062	Chemokine signaling pathway	5	1569	15	7547	0.184998	1	0.333333
ko04961	Endocrine and other factor-regulated calcium reabsorption	13	1569	48	7547	0.182202	1	0.270833
ko04923	Regulation of lipolysis in adipocytes	4	1569	11	7547	0.178909	1	0.363636
ko00740	Riboflavin metabolism	8	1569	27	7547	0.182182	1	0.296296
ko00450	Selenocompound metabolism	10	1569	35	7547	0.174763	1	0.285714
ko04918	Thyroid hormone synthesis	5	1569	15	7547	0.184998	1	0.333333
ko00960	Tropane, piperidine and pyridine alkaloid biosynthesis	8	1569	27	7547	0.182182	1	0.296296
ko04960	Aldosterone-regulated sodium reabsorption	1	1569	1	7547	0.207897	1	1
ko04625	C-type lectin receptor signaling pathway	10	1569	36	7547	0.199643	1	0.277778
ko04260	Cardiac muscle contraction	9	1569	32	7547	0.205604	1	0.28125
ko00270	Cysteine and methionine metabolism	36	1569	151	7547	0.201006	1	0.238411
ko00904	Diterpenoid biosynthesis	12	1569	45	7547	0.210753	1	0.266667
ko04320	Dorso-ventral axis formation	1	1569	1	7547	0.207897	0.98686	1
ko00052	Galactose metabolism	21	1569	84	7547	0.203365	0.98676	0.25
ko04080	Neuroactive ligand-receptor interaction	1	1569	1	7547	0.207897	0.984077	1
ko04115	p53 signaling pathway	12	1569	45	7547	0.210753	0.984077	0.266667
ko00523	Polyketide sugar unit biosynthesis	1	1569	1	7547	0.207897	0.952731	1
ko04550	Signaling pathways regulating pluripotency of stem cells	2	1569	4	7547	0.193008	0.952731	0.5
ko00561	Glycerolipid metabolism	28	1569	116	7547	0.215104	0.952731	0.241379
ko00360	Phenylalanine metabolism	11	1569	41	7547	0.218174	0.952731	0.268293
ko04371	Apelin signaling pathway	16	1569	63	7547	0.222977	0.952731	0.253968
ko04975	Fat digestion and absorption	4	1569	12	7547	0.226688	0.952731	0.333333
ko04014	Ras signaling pathway	13	1569	50	7547	0.226173	0.944402	0.26
ko04360	Axon guidance	12	1569	47	7547	0.2597	0.944402	0.255319
ko04713	Circadian entrainment	6	1569	21	7547	0.26012	0.944402	0.285714
ko01220	Degradation of aromatic compounds	6	1569	21	7547	0.26012	0.944402	0.285714
ko00670	One carbon pool by folate	6	1569	21	7547	0.26012	0.944402	0.285714
ko04921	Oxytocin signaling pathway	17	1569	69	7547	0.255011	0.944402	0.246377
ko03320	PPAR signaling pathway	13	1569	51	7547	0.24965	0.944402	0.254902
ko00730	Thiamine metabolism	9	1569	34	7547	0.263761	0.922088	0.264706
ko01230	Biosynthesis of amino acids	67	1569	300	7547	0.271595	0.922088	0.223333
ko04920	Adipocytokine signaling pathway	10	1569	39	7547	0.282036	0.922088	0.25641
ko04666	Fc gamma R-mediated phagocytosis	15	1569	62	7547	0.298722	0.922088	0.241935
ko00073	Cutin, suberine and wax biosynthesis	10	1569	40	7547	0.311475	0.922088	0.25
ko04971	Gastric acid secretion	5	1569	18	7547	0.313693	0.922088	0.277778
ko04011	MAPK signaling pathway - yeast	14	1569	58	7547	0.311256	0.922088	0.241379
ko04745	Phototransduction - fly	5	1569	18	7547	0.313693	0.922088	0.277778
ko04658	Th1 and Th2 cell differentiation	5	1569	18	7547	0.313693	0.922088	0.277778
ko04925	Aldosterone synthesis and secretion	5	1569	19	7547	0.35923	0.922088	0.263158
ko04612	Antigen processing and presentation	17	1569	73	7547	0.342052	0.906194	0.232877
ko00362	Benzoate degradation	2	1569	6	7547	0.364048	0.89811	0.333333
ko05111	Biofilm formation - Vibrio cholerae	2	1569	6	7547	0.364048	0.89811	0.333333
ko04710	Circadian rhythm	9	1569	37	7547	0.358442	0.89811	0.243243
ko00950	Isoquinoline alkaloid biosynthesis	7	1569	28	7547	0.360569	0.89811	0.25
ko04730	Long-term depression	2	1569	6	7547	0.364048	0.89811	0.333333
ko04016	MAPK signaling pathway - plant	44	1569	198	7547	0.334311	0.880164	0.222222
ko00626	Naphthalene degradation	3	1569	10	7547	0.346126	0.880164	0.3
ko00400	Phenylalanine, tyrosine and tryptophan biosynthesis	14	1569	60	7547	0.361378	0.866551	0.233333
ko04626	Plant-pathogen interaction	56	1569	254	7547	0.331652	0.845886	0.220472
ko00240	Pyrimidine metabolism	22	1569	96	7547	0.340764	0.840784	0.229167
ko04924	Renin secretion	9	1569	37	7547	0.358442	0.828657	0.243243
ko04530	Tight junction	16	1569	69	7547	0.35604	0.828657	0.231884
ko04540	Gap junction	6	1569	24	7547	0.38111	0.828657	0.25
ko00310	Lysine degradation	13	1569	56	7547	0.377362	0.817061	0.232143
ko00750	Vitamin B6 metabolism	6	1569	24	7547	0.38111	0.804708	0.25
ko00524	Neomycin, kanamycin and gentamicin biosynthesis	3	1569	11	7547	0.408833	0.804338	0.272727
ko04740	Olfactory transduction	5	1569	20	7547	0.404927	0.804338	0.25
ko04744	Phototransduction	5	1569	20	7547	0.404927	0.804338	0.25
ko04660	T cell receptor signaling pathway	5	1569	20	7547	0.404927	0.804338	0.25
ko02020	Two-component system	20	1569	90	7547	0.409079	0.804338	0.222222
ko04210	Apoptosis	8	1569	34	7547	0.412033	0.775546	0.235294
ko01212	Fatty acid metabolism	22	1569	100	7547	0.421166	0.775546	0.22
ko04973	Carbohydrate digestion and absorption	4	1569	16	7547	0.433473	0.775546	0.25
ko04922	Glucagon signaling pathway	24	1569	110	7547	0.432012	0.7567	0.218182
ko04350	TGF-beta signaling pathway	7	1569	30	7547	0.435686	0.7567	0.233333
ko04964	Proximal tubule bicarbonate reclamation	2	1569	7	7547	0.444951	0.7567	0.285714
ko04722	Neurotrophin signaling pathway	12	1569	54	7547	0.450558	0.7567	0.222222
ko04510	Focal adhesion	10	1569	45	7547	0.464543	0.7567	0.222222
ko04152	AMPK signaling pathway	21	1569	98	7547	0.47789	0.7567	0.214286
ko04146	Peroxisome	25	1569	117	7547	0.475231	0.7567	0.213675
ko00220	Arginine biosynthesis	10	1569	46	7547	0.494985	0.7567	0.217391
ko04725	Cholinergic synapse	1	1569	3	7547	0.503065	0.7567	0.333333
ko04912	GnRH signaling pathway	6	1569	27	7547	0.502609	0.7567	0.222222
ko04926	Relaxin signaling pathway	1	1569	3	7547	0.503065	0.7567	0.333333
ko04659	Th17 cell differentiation	5	1569	22	7547	0.494463	0.7567	0.227273
ko04022	cGMP-PKG signaling pathway	13	1569	61	7547	0.510707	0.7567	0.213115
ko00905	Brassinosteroid biosynthesis	4	1569	18	7547	0.532767	0.7567	0.222222
ko00603	Glycosphingolipid biosynthesis - globo and isoglobo series	4	1569	18	7547	0.532767	0.724481	0.222222
ko04066	HIF-1 signaling pathway	16	1569	76	7547	0.523112	0.724481	0.210526
ko04621	NOD-like receptor signaling pathway	17	1569	82	7547	0.549291	0.724481	0.207317
ko04914	Progesterone-mediated oocyte maturation	8	1569	38	7547	0.548306	0.724481	0.210526
ko00620	Pyruvate metabolism	23	1569	111	7547	0.545261	0.724481	0.207207
ko02024	Quorum sensing	17	1569	82	7547	0.549291	0.718413	0.207317
ko00830	Retinol metabolism	5	1569	23	7547	0.537337	0.683937	0.217391
ko04714	Thermogenesis	46	1569	223	7547	0.551351	0.664153	0.206278
ko00130	Ubiquinone and other terpenoid-quinone biosynthesis	11	1569	52	7547	0.52919	0.650462	0.211538
ko04111	Cell cycle - yeast	25	1569	122	7547	0.568865	0.646964	0.204918
ko04979	Cholesterol metabolism	3	1569	14	7547	0.581295	0.646964	0.214286
ko00591	Linoleic acid metabolism	3	1569	14	7547	0.581295	0.646964	0.214286
ko04916	Melanogenesis	6	1569	29	7547	0.578704	0.646964	0.206897
ko04072	Phospholipase D signaling pathway	11	1569	54	7547	0.584366	0.646964	0.203704
ko04810	Regulation of actin cytoskeleton	19	1569	93	7547	0.575643	0.646964	0.204301
ko04622	RIG-I-like receptor signaling pathway	2	1569	9	7547	0.587412	0.59429	0.222222
ko00250	Alanine, aspartate and glutamate metabolism	14	1569	70	7547	0.612236	0.59429	0.2
ko00942	Anthocyanin biosynthesis	1	1569	4	7547	0.606418	0.59429	0.25
ko03030	DNA replication	11	1569	55	7547	0.610863	0.587857	0.2
ko04911	Insulin secretion	1	1569	4	7547	0.606418	0.585002	0.25
ko00910	Nitrogen metabolism	9	1569	45	7547	0.610938	0.578577	0.2
ko00100	Steroid biosynthesis	11	1569	55	7547	0.610863	0.578577	0.2
ko00720	Carbon fixation pathways in prokaryotes	9	1569	46	7547	0.639143	0.578577	0.195652
ko03440	Homologous recombination	12	1569	61	7547	0.635777	0.578577	0.196721
ko04724	Glutamatergic synapse	7	1569	36	7547	0.644276	0.578577	0.194444
ko00660	C5-Branched dibasic acid metabolism	2	1569	10	7547	0.647733	0.578577	0.2
ko01210	2-Oxocarboxylic acid metabolism	11	1569	69	7547	0.876464	0.578577	0.15942
ko02010	ABC transporters	5	1569	35	7547	0.880754	0.578577	0.142857
ko04520	Adherens junction	6	1569	34	7547	0.738781	0.578577	0.176471
ko04261	Adrenergic signaling in cardiomyocytes	7	1569	62	7547	0.98356	0.578577	0.112903
ko00970	Aminoacyl-tRNA biosynthesis	11	1569	84	7547	0.975405	0.578577	0.130952
ko04214	Apoptosis - fly	5	1569	33	7547	0.845758	0.566678	0.151515
ko04215	Apoptosis - multiple species	1	1569	9	7547	0.8774	0.566678	0.111111
ko04140	Autophagy - animal	14	1569	93	7547	0.937918	0.566678	0.150538
ko04136	Autophagy - other	8	1569	52	7547	0.874555	0.566678	0.153846
ko04138	Autophagy - yeast	17	1569	126	7547	0.987467	0.566678	0.134921
ko03070	Bacterial secretion system	2	1569	22	7547	0.960019	0.566678	0.0909091
ko03022	Basal transcription factors	6	1569	60	7547	0.991847	0.566678	0.1
ko03410	Base excision repair	9	1569	49	7547	0.716525	0.564059	0.183673
ko04976	Bile secretion	7	1569	38	7547	0.702867	0.541167	0.184211
ko02025	Biofilm formation - Pseudomonas aeruginosa	1	1569	8	7547	0.845179	0.541167	0.125
ko00780	Biotin metabolism	1	1569	17	7547	0.981067	0.539361	0.0588235
ko04024	cAMP signaling pathway	12	1569	65	7547	0.725404	0.531805	0.184615
ko00930	Caprolactam degradation	1	1569	9	7547	0.8774	0.507789	0.111111
ko04110	Cell cycle	21	1569	138	7547	0.962585	0.490742	0.152174
ko04112	Cell cycle - Caulobacter	3	1569	29	7547	0.957828	0.485193	0.103448
ko04218	Cellular senescence	17	1569	115	7547	0.961393	0.483465	0.147826
ko00020	Citrate cycle (TCA cycle)	11	1569	70	7547	0.887825	0.479602	0.157143
ko04966	Collecting duct acid secretion	2	1569	42	7547	0.999342	0.479602	0.047619
ko04623	Cytosolic DNA-sensing pathway	3	1569	23	7547	0.885418	0.479602	0.130435
ko04728	Dopaminergic synapse	7	1569	72	7547	0.996277	0.479602	0.0972222
ko04144	Endocytosis	38	1569	232	7547	0.964062	0.479602	0.163793
ko00565	Ether lipid metabolism	2	1569	24	7547	0.973004	0.479602	0.0833333
ko03460	Fanconi anemia pathway	7	1569	47	7547	0.884495	0.479602	0.148936
ko00061	Fatty acid biosynthesis	9	1569	61	7547	0.912139	0.471189	0.147541
ko00790	Folate biosynthesis	6	1569	36	7547	0.789013	0.471189	0.166667
ko04068	FoxO signaling pathway	12	1569	76	7547	0.892226	0.464163	0.157895
ko04727	GABAergic synapse	5	1569	36	7547	0.895551	0.464163	0.138889
ko00966	Glucosinolate biosynthesis	1	1569	12	7547	0.939133	0.464163	0.0833333
ko00564	Glycerophospholipid metabolism	21	1569	137	7547	0.959117	0.464163	0.153285
ko00604	Glycosphingolipid biosynthesis - ganglio series	1	1569	7	7547	0.804497	0.464163	0.142857
ko00601	Glycosphingolipid biosynthesis - lacto and neolacto series	1	1569	5	7547	0.688286	0.464163	0.2
ko00563	Glycosylphosphatidylinositol (GPI)-anchor biosynthesis	4	1569	30	7547	0.897278	0.464163	0.133333
ko04340	Hedgehog signaling pathway	1	1569	35	7547	0.999719	0.464163	0.0285714
ko04341	Hedgehog signaling pathway - fly	5	1569	44	7547	0.966547	0.464163	0.113636
ko04390	Hippo signaling pathway	4	1569	61	7547	0.999488	0.459446	0.0655738
ko04391	Hippo signaling pathway - fly	6	1569	59	7547	0.990484	0.445895	0.101695
ko04392	Hippo signaling pathway - multiple species	1	1569	26	7547	0.997691	0.443075	0.0384615
ko04657	IL-17 signaling pathway	1	1569	7	7547	0.804497	0.396904	0.142857
ko04750	Inflammatory mediator regulation of TRP channels	5	1569	31	7547	0.802671	0.370959	0.16129
ko00540	Lipopolysaccharide biosynthesis	2	1569	11	7547	0.700822	0.370959	0.181818
ko04720	Long-term potentiation	10	1569	57	7547	0.775371	0.370959	0.175439
ko00300	Lysine biosynthesis	3	1569	20	7547	0.817539	0.358808	0.15
ko04013	MAPK signaling pathway - fly	12	1569	68	7547	0.78247	0.358808	0.176471
ko04113	Meiosis - yeast	16	1569	102	7547	0.92346	0.358808	0.156863
ko03430	Mismatch repair	7	1569	44	7547	0.838142	0.358808	0.159091
ko04137	Mitophagy - animal	5	1569	75	7547	0.999825	0.357033	0.0666667
ko04139	Mitophagy - yeast	10	1569	69	7547	0.930957	0.346269	0.144928
ko03015	mRNA surveillance pathway	14	1569	181	7547	1	0.346269	0.0773481
ko04150	mTOR signaling pathway	12	1569	76	7547	0.892226	0.338273	0.157895
ko00510	N-Glycan biosynthesis	9	1569	64	7547	0.937285	0.327613	0.140625
ko04217	Necroptosis	17	1569	96	7547	0.807806	0.24699	0.177083
ko04064	NF-kappa B signaling pathway	3	1569	24	7547	0.902434	0.24228	0.125
ko00760	Nicotinate and nicotinamide metabolism	7	1569	39	7547	0.729644	0.24228	0.179487
ko04330	Notch signaling pathway	2	1569	27	7547	0.985168	0.24228	0.0740741
ko03420	Nucleotide excision repair	9	1569	70	7547	0.969441	0.24228	0.128571
ko04114	Oocyte meiosis	24	1569	123	7547	0.672561	0.24228	0.195122
ko00514	Other types of O-glycan biosynthesis	4	1569	23	7547	0.734993	0.24228	0.173913
ko00190	Oxidative phosphorylation	43	1569	221	7547	0.715385	0.24228	0.19457
ko04928	Parathyroid hormone synthesis, secretion and action	2	1569	11	7547	0.700822	0.24228	0.181818
ko00040	Pentose and glucuronate interconversions	21	1569	122	7547	0.864168	0.24228	0.172131
ko04145	Phagosome	23	1569	137	7547	0.900682	0.24228	0.167883
ko00405	Phenazine biosynthesis	1	1569	8	7547	0.845179	0.24228	0.125
ko04151	PI3K-Akt signaling pathway	15	1569	88	7547	0.842256	0.24228	0.170455
ko04611	Platelet activation	1	1569	14	7547	0.961844	0.24228	0.0714286
ko04917	Prolactin signaling pathway	1	1569	5	7547	0.688286	0.24228	0.2
ko00640	Propanoate metabolism	11	1569	60	7547	0.729408	0.24228	0.183333
ko03050	Proteasome	5	1569	83	7547	0.999961	0.24228	0.060241
ko04974	Protein digestion and absorption	2	1569	14	7547	0.821334	0.24228	0.142857
ko03060	Protein export	8	1569	71	7547	0.98839	0.222751	0.112676
ko04141	Protein processing in endoplasmic reticulum	55	1569	297	7547	0.855184	0.166686	0.185185
ko00230	Purine metabolism	17	1569	140	7547	0.997477	0.141505	0.121429
ko04614	Renin-angiotensin system	2	1569	11	7547	0.700822	0.132344	0.181818
ko04723	Retrograde endocannabinoid signaling	13	1569	68	7547	0.680342	0.126162	0.191176
ko03010	Ribosome	93	1569	472	7547	0.743293	0.124429	0.197034
ko03008	Ribosome biogenesis in eukaryotes	12	1569	116	7547	0.999137	0.124429	0.103448
ko03018	RNA degradation	7	1569	144	7547	1	0.0863752	0.0486111
ko03020	RNA polymerase	4	1569	50	7547	0.99615	0.0851429	0.08
ko03013	RNA transport	18	1569	241	7547	1	0.0726203	0.0746888
ko04726	Serotonergic synapse	1	1569	5	7547	0.688286	0.0726203	0.2
ko04130	SNARE interactions in vesicular transport	9	1569	64	7547	0.937285	0.0472026	0.140625
ko00600	Sphingolipid metabolism	5	1569	42	7547	0.954999	0.0472026	0.119048
ko04071	Sphingolipid signaling pathway	7	1569	70	7547	0.994942	0.0472026	0.1
ko03040	Spliceosome	27	1569	242	7547	0.999979	0.0298591	0.11157
ko00521	Streptomycin biosynthesis	3	1569	17	7547	0.718173	0.0298591	0.176471
ko04122	Sulfur relay system	3	1569	17	7547	0.718173	0.0298591	0.176471
ko04721	Synaptic vesicle cycle	12	1569	91	7547	0.977984	0.0211857	0.131868
ko04919	Thyroid hormone signaling pathway	8	1569	51	7547	0.860344	0.0137314	0.156863
ko04668	TNF signaling pathway	1	1569	7	7547	0.804497	0.0137314	0.142857
ko04624	Toll and Imd signaling pathway	2	1569	23	7547	0.967124	0.0128443	0.0869565
ko04120	Ubiquitin mediated proteolysis	33	1569	186	7547	0.871632	0.0128443	0.177419
ko00290	Valine, leucine and isoleucine biosynthesis	4	1569	23	7547	0.734993	0.0112749	0.173913
ko00513	Various types of N-glycan biosynthesis	8	1569	51	7547	0.860344	0.00457999	0.156863
ko04270	Vascular smooth muscle contraction	6	1569	35	7547	0.76489	1.09e-05	0.171429
ko04310	Wnt signaling pathway	18	1569	106	7547	0.864214	1.21e-07	0.169811
ko00908	Zeatin biosynthesis	8	1569	44	7547	0.72239	1.21e-07	0.181818
